# Supplementary material for: In silico simulation of a clinical trial with anti-CTLA-4 and anti-PD-L1 immunotherapies in metastatic breast cancer using a systems pharmacology model
Source: R Soc Open Sci. 2019 May 22;6(5):190366. doi: 10.1098/rsos.190366 (PMC6549962; doi:10.1098/rsos.190366)
Supplement: Supplementary Material [file rsos190366supp2.zip]

Archive with 1 entries (1 files):
- rsos190366supp2.xml
