# Supplementary material for: In silico simulation of a clinical trial with anti-CTLA-4 and anti-PD-L1 immunotherapies in metastatic breast cancer using a systems pharmacology model
Source: R Soc Open Sci. 2019 May 22;6(5):190366. doi: 10.1098/rsos.190366 (PMC6549962; doi:10.1098/rsos.190366)
Supplement: Supplementary Material [file rsos190366supp2.zip › rsos190366supp2.xml]

<?xml version="1.0" encoding="UTF-8"?>
<sbml xmlns="http://www.sbml.org/sbml/level2/version4" level="2" version="4">
  <annotation>
    <SimBiology xmlns="http://www.mathworks.com">
      <Version Major="5" Minor="6" Point="0"/>
    </SimBiology>
  </annotation>
  <model id="mw101bceec_d8e6_46c9_b6c4_273172524cee" name="PKPD_IO-Model_MEDI-JHU_Latest">
    <listOfUnitDefinitions>
      <unitDefinition id="MWBUILTINUNIT_liter" name="liter">
        <listOfUnits>
          <unit kind="metre" exponent="3"/>
          <unit kind="dimensionless" multiplier="0.001"/>
        </listOfUnits>
      </unitDefinition>
      <unitDefinition id="MWBUILTINPREFIX_micro_MWBUILTINUNIT_gram" name="microgram">
        <listOfUnits>
          <unit kind="gram" exponent="1" multiplier="1e-06"/>
        </listOfUnits>
      </unitDefinition>
      <unitDefinition id="MWBUILTINPREFIX_milli_MWBUILTINUNIT_liter" name="milliliter">
        <listOfUnits>
          <unit kind="metre" exponent="3"/>
          <unit kind="dimensionless" multiplier="1e-06"/>
        </listOfUnits>
      </unitDefinition>
      <unitDefinition id="MWDERIVEDUNIT_milligram__kilogram" name="milligram/kilogram">
        <listOfUnits>
          <unit kind="dimensionless" exponent="1" multiplier="1e-06"/>
        </listOfUnits>
      </unitDefinition>
      <unitDefinition id="MWDERIVEDUNIT_milligram__mole" name="milligram/mole">
        <listOfUnits>
          <unit kind="gram" exponent="1"/>
          <unit kind="mole" exponent="-1"/>
          <unit kind="dimensionless" multiplier="0.001"/>
        </listOfUnits>
      </unitDefinition>
      <unitDefinition id="MWBUILTINUNIT_day" name="day">
        <listOfUnits>
          <unit kind="second" exponent="1" multiplier="86400"/>
        </listOfUnits>
      </unitDefinition>
      <unitDefinition id="MWBUILTINPREFIX_milli_MWBUILTINUNIT_gram" name="milligram">
        <listOfUnits>
          <unit kind="gram" exponent="1" multiplier="0.001"/>
        </listOfUnits>
      </unitDefinition>
      <unitDefinition id="MWDERIVEDUNIT_liter__day" name="liter/day">
        <listOfUnits>
          <unit kind="metre" exponent="3"/>
          <unit kind="second" exponent="-1"/>
          <unit kind="dimensionless" multiplier="1.15740740740741e-08"/>
        </listOfUnits>
      </unitDefinition>
      <unitDefinition id="MWDERIVEDUNIT_1__hour" name="1/hour">
        <listOfUnits>
          <unit kind="second" exponent="-1"/>
          <unit kind="dimensionless" multiplier="0.000277777777777778"/>
        </listOfUnits>
      </unitDefinition>
      <unitDefinition id="MWDERIVEDUNIT_1__second" name="1/second">
        <listOfUnits>
          <unit kind="second" exponent="-1"/>
          <unit kind="dimensionless" multiplier="1"/>
        </listOfUnits>
      </unitDefinition>
      <unitDefinition id="MWDERIVEDUNIT_1__molarity_second" name="1/(molarity*second)">
        <listOfUnits>
          <unit kind="metre" exponent="3"/>
          <unit kind="mole" exponent="-1"/>
          <unit kind="second" exponent="-1"/>
          <unit kind="dimensionless" multiplier="0.001"/>
        </listOfUnits>
      </unitDefinition>
      <unitDefinition id="MWDERIVEDUNIT_1__minute" name="1/minute">
        <listOfUnits>
          <unit kind="second" exponent="-1"/>
          <unit kind="dimensionless" multiplier="0.0166666666666667"/>
        </listOfUnits>
      </unitDefinition>
      <unitDefinition id="MWDERIVEDUNIT_1__day" name="1/day">
        <listOfUnits>
          <unit kind="second" exponent="-1"/>
          <unit kind="dimensionless" multiplier="1.15740740740741e-05"/>
        </listOfUnits>
      </unitDefinition>
      <unitDefinition id="MWDERIVEDUNIT_1__mole_hour" name="1/(mole*hour)">
        <listOfUnits>
          <unit kind="mole" exponent="-1"/>
          <unit kind="second" exponent="-1"/>
          <unit kind="dimensionless" multiplier="0.000277777777777778"/>
        </listOfUnits>
      </unitDefinition>
      <unitDefinition id="MWDERIVEDUNIT_1__mole_day" name="1/(mole*day)">
        <listOfUnits>
          <unit kind="mole" exponent="-1"/>
          <unit kind="second" exponent="-1"/>
          <unit kind="dimensionless" multiplier="1.15740740740741e-05"/>
        </listOfUnits>
      </unitDefinition>
      <unitDefinition id="MWDERIVEDUNIT_1__centimeter" name="1/centimeter">
        <listOfUnits>
          <unit kind="metre" exponent="-1"/>
          <unit kind="dimensionless" multiplier="100"/>
        </listOfUnits>
      </unitDefinition>
      <unitDefinition id="MWDERIVEDUNIT_centimeter__second" name="centimeter/second">
        <listOfUnits>
          <unit kind="metre" exponent="1"/>
          <unit kind="second" exponent="-1"/>
          <unit kind="dimensionless" multiplier="0.01"/>
        </listOfUnits>
      </unitDefinition>
      <unitDefinition id="MWDERIVEDUNIT_milliliter__minute" name="milliliter/minute">
        <listOfUnits>
          <unit kind="metre" exponent="3"/>
          <unit kind="second" exponent="-1"/>
          <unit kind="dimensionless" multiplier="1.66666666666667e-08"/>
        </listOfUnits>
      </unitDefinition>
      <unitDefinition id="MWDERIVEDUNIT_mole__liter" name="mole/liter">
        <listOfUnits>
          <unit kind="metre" exponent="-3"/>
          <unit kind="mole" exponent="1"/>
          <unit kind="dimensionless" multiplier="1000"/>
        </listOfUnits>
      </unitDefinition>
      <unitDefinition id="MWDERIVEDUNIT_milliliter__minute__mole" name="milliliter/minute/mole">
        <listOfUnits>
          <unit kind="metre" exponent="3"/>
          <unit kind="mole" exponent="-1"/>
          <unit kind="second" exponent="-1"/>
          <unit kind="dimensionless" multiplier="1.66666666666667e-08"/>
        </listOfUnits>
      </unitDefinition>
      <unitDefinition id="MWBUILTINUNIT_minute" name="minute">
        <listOfUnits>
          <unit kind="second" exponent="1" multiplier="60"/>
        </listOfUnits>
      </unitDefinition>
      <unitDefinition id="MWDERIVEDUNIT_mole__milliliter" name="mole/milliliter">
        <listOfUnits>
          <unit kind="metre" exponent="-3"/>
          <unit kind="mole" exponent="1"/>
          <unit kind="dimensionless" multiplier="1000000"/>
        </listOfUnits>
      </unitDefinition>
      <unitDefinition id="MWDERIVEDUNIT_liter__minute" name="liter/minute">
        <listOfUnits>
          <unit kind="metre" exponent="3"/>
          <unit kind="second" exponent="-1"/>
          <unit kind="dimensionless" multiplier="1.66666666666667e-05"/>
        </listOfUnits>
      </unitDefinition>
    </listOfUnitDefinitions>
    <listOfCompartments>
      <compartment id="mwd6c26724_d63c_45e8_9db9_c9f4a495b8bc" name="Lymph_Node" spatialDimensions="3" size="0.001" units="MWBUILTINUNIT_liter" constant="true"/>
      <compartment id="mw94a6bb9c_81e5_4cf6_a55b_3ed95c51399f" name="Peripheral" spatialDimensions="3" size="61.321" units="MWBUILTINUNIT_liter" constant="false"/>
      <compartment id="mw3000275c_2645_44d2_9307_d9e7cc2f93c7" name="Blood-Lymph" spatialDimensions="3" size="6" units="MWBUILTINUNIT_liter" constant="false"/>
      <compartment id="mw9ad92649_65b8_4cc8_81bc_00d421fc64b2" name="Tumor" spatialDimensions="3" size="0.01" units="MWBUILTINUNIT_liter" constant="false"/>
    </listOfCompartments>
    <listOfSpecies>
      <species id="mwd44a7c21_785c_4bf1_ba35_f1b6429ee28a" name="Naive_T" compartment="mwd6c26724_d63c_45e8_9db9_c9f4a495b8bc" initialAmount="10000" substanceUnits="mole" hasOnlySubstanceUnits="true" boundaryCondition="false" constant="false"/>
      <species id="mw173f73b4_4f3d_4033_b370_2024aed9b0aa" name="Primed_Naive_T" compartment="mwd6c26724_d63c_45e8_9db9_c9f4a495b8bc" initialAmount="0" substanceUnits="mole" hasOnlySubstanceUnits="true" boundaryCondition="false" constant="false"/>
      <species id="mw141bd4bc_e6c4_40b3_af8a_b9d3ffa68afc" name="PNT_Int_CD28" compartment="mwd6c26724_d63c_45e8_9db9_c9f4a495b8bc" initialAmount="0" substanceUnits="mole" hasOnlySubstanceUnits="true" boundaryCondition="false" constant="false"/>
      <species id="mw47799661_034e_42f5_80c8_346864b1f1be" name="mAPC" compartment="mwd6c26724_d63c_45e8_9db9_c9f4a495b8bc" initialAmount="0" substanceUnits="mole" hasOnlySubstanceUnits="true" boundaryCondition="false" constant="false"/>
      <species id="mwcab98b54_a26d_4b38_8f87_7d522d63347e" name="Effector_T" compartment="mwd6c26724_d63c_45e8_9db9_c9f4a495b8bc" initialAmount="0" substanceUnits="mole" hasOnlySubstanceUnits="true" boundaryCondition="false" constant="false"/>
      <species id="mwe69b1024_9a40_4227_8e73_f81ce157c2bf" name="CTLA4_mab" compartment="mwd6c26724_d63c_45e8_9db9_c9f4a495b8bc" initialConcentration="0" substanceUnits="mole" hasOnlySubstanceUnits="false" boundaryCondition="false" constant="false">
        <annotation>
          <SimBiology xmlns="http://www.mathworks.com">
            <Unit Numerator="mole" Denominator="liter"/>
          </SimBiology>
        </annotation>
      </species>
      <species id="mw3c9f02a4_89d7_4f07_a512_75fdd4ea87a3" name="Naive_T0" compartment="mwd6c26724_d63c_45e8_9db9_c9f4a495b8bc" initialAmount="10000" substanceUnits="mole" hasOnlySubstanceUnits="true" boundaryCondition="false" constant="false"/>
      <species id="mwb1201020_d87a_4d45_8494_11444033a4ab" name="Prolif_Naive_T" compartment="mwd6c26724_d63c_45e8_9db9_c9f4a495b8bc" initialAmount="0" substanceUnits="mole" hasOnlySubstanceUnits="true" boundaryCondition="false" constant="false"/>
      <species id="mw034e2c94_52de_4d0e_804d_6382d20965fa" name="Anergic_Naive_T" compartment="mwd6c26724_d63c_45e8_9db9_c9f4a495b8bc" initialAmount="0" substanceUnits="mole" hasOnlySubstanceUnits="true" boundaryCondition="false" constant="false"/>
      <species id="mw69039334_62c3_47a0_9c4d_1568ff613b68" name="PD1_mab" compartment="mwd6c26724_d63c_45e8_9db9_c9f4a495b8bc" initialConcentration="0" substanceUnits="mole" hasOnlySubstanceUnits="false" boundaryCondition="false" constant="false">
        <annotation>
          <SimBiology xmlns="http://www.mathworks.com">
            <Unit Numerator="mole" Denominator="liter"/>
          </SimBiology>
        </annotation>
      </species>
      <species id="mw868477be_6a1c_46c9_a451_62e140682e62" name="PDL1_mab" compartment="mwd6c26724_d63c_45e8_9db9_c9f4a495b8bc" initialConcentration="0" substanceUnits="mole" hasOnlySubstanceUnits="false" boundaryCondition="false" constant="false">
        <annotation>
          <SimBiology xmlns="http://www.mathworks.com">
            <Unit Numerator="mole" Denominator="liter"/>
          </SimBiology>
        </annotation>
      </species>
      <species id="mw51813398_8a29_4530_ae70_0031c174174d" name="Naive_T1" compartment="mwd6c26724_d63c_45e8_9db9_c9f4a495b8bc" initialAmount="0" substanceUnits="mole" hasOnlySubstanceUnits="true" boundaryCondition="false" constant="false"/>
      <species id="mwfdad0e7c_43a9_46f8_8532_48f80168e8a8" name="Primed_Naive_T1" compartment="mwd6c26724_d63c_45e8_9db9_c9f4a495b8bc" initialAmount="0" substanceUnits="mole" hasOnlySubstanceUnits="true" boundaryCondition="false" constant="false"/>
      <species id="mwc385ed8b_6aeb_4796_a01a_d38590a11499" name="mAPC_Total_Calc_Pr" compartment="mwd6c26724_d63c_45e8_9db9_c9f4a495b8bc" initialAmount="0" substanceUnits="mole" hasOnlySubstanceUnits="true" boundaryCondition="false" constant="false"/>
      <species id="mwd7938755_b173_4433_83bc_849e77bb63d9" name="Total_T_CD8-CD4" compartment="mwd6c26724_d63c_45e8_9db9_c9f4a495b8bc" initialAmount="5000000" substanceUnits="mole" hasOnlySubstanceUnits="true" boundaryCondition="false" constant="false"/>
      <species id="mw76f82404_516a_4a54_adc7_34bce76f124e" name="PNT1_Int" compartment="mwd6c26724_d63c_45e8_9db9_c9f4a495b8bc" initialAmount="0" substanceUnits="mole" hasOnlySubstanceUnits="true" boundaryCondition="false" constant="false"/>
      <species id="mwd707aec9_9708_4fab_94e5_887603360809" name="PNT_CTLA4" compartment="mwd6c26724_d63c_45e8_9db9_c9f4a495b8bc" initialAmount="0" substanceUnits="mole" hasOnlySubstanceUnits="true" boundaryCondition="false" constant="false"/>
      <species id="mw7995969f_31e6_4568_ba82_819afcfe2d1f" name="mAPC_Int_P1" compartment="mwd6c26724_d63c_45e8_9db9_c9f4a495b8bc" initialAmount="0" substanceUnits="mole" hasOnlySubstanceUnits="true" boundaryCondition="false" constant="false"/>
      <species id="mw82415f40_9ab2_437a_b34f_88b7018b840d" name="mAPC_Int_P2" compartment="mwd6c26724_d63c_45e8_9db9_c9f4a495b8bc" initialAmount="0" substanceUnits="mole" hasOnlySubstanceUnits="true" boundaryCondition="false" constant="false"/>
      <species id="mw5c6e6c2e_58c4_4763_af52_e16fc43c80e5" name="mAPC_Int_P2_CD80" compartment="mwd6c26724_d63c_45e8_9db9_c9f4a495b8bc" initialAmount="0" substanceUnits="mole" hasOnlySubstanceUnits="true" boundaryCondition="false" constant="false"/>
      <species id="mw6ae4dda4_1206_46b1_affc_5aa90276bc6a" name="mAPC_Int_P2_CD86" compartment="mwd6c26724_d63c_45e8_9db9_c9f4a495b8bc" initialAmount="0" substanceUnits="mole" hasOnlySubstanceUnits="true" boundaryCondition="false" constant="false"/>
      <species id="mwd48afd43_1139_45f3_816b_79723558e656" name="POS_Sig_PNT_CD80" compartment="mwd6c26724_d63c_45e8_9db9_c9f4a495b8bc" initialAmount="0" substanceUnits="mole" hasOnlySubstanceUnits="true" boundaryCondition="false" constant="false"/>
      <species id="mwab345b27_6c4f_416a_a2a9_d8603ea23000" name="POS_Sig_PNT_CD86" compartment="mwd6c26724_d63c_45e8_9db9_c9f4a495b8bc" initialAmount="0" substanceUnits="mole" hasOnlySubstanceUnits="true" boundaryCondition="false" constant="false"/>
      <species id="mw39a15c9a_9509_445a_850b_de59f239214b" name="NEG_Sig_PNT_CD80" compartment="mwd6c26724_d63c_45e8_9db9_c9f4a495b8bc" initialAmount="0" substanceUnits="mole" hasOnlySubstanceUnits="true" boundaryCondition="false" constant="false"/>
      <species id="mwc15e61f9_cb5d_4809_ac64_477c44efad19" name="NEG_Sig_PNT_CD86" compartment="mwd6c26724_d63c_45e8_9db9_c9f4a495b8bc" initialAmount="0" substanceUnits="mole" hasOnlySubstanceUnits="true" boundaryCondition="false" constant="false"/>
      <species id="mw17aacc07_fc12_49e7_ad07_d7ef2c45b067" name="CTLA4_mAb_CTLA4" compartment="mwd6c26724_d63c_45e8_9db9_c9f4a495b8bc" initialAmount="0" substanceUnits="mole" hasOnlySubstanceUnits="true" boundaryCondition="false" constant="false"/>
      <species id="mw56da99a8_48c7_455b_a0b3_39325a7443f8" name="mAPC_Int_P2_PDL1" compartment="mwd6c26724_d63c_45e8_9db9_c9f4a495b8bc" initialAmount="0" substanceUnits="mole" hasOnlySubstanceUnits="true" boundaryCondition="false" constant="false"/>
      <species id="mw44b3c60c_389a_4d9b_aa22_f5bee3805c4c" name="mAPC_Int_P2_PDL2" compartment="mwd6c26724_d63c_45e8_9db9_c9f4a495b8bc" initialAmount="0" substanceUnits="mole" hasOnlySubstanceUnits="true" boundaryCondition="false" constant="false"/>
      <species id="mw27c67d96_c139_48a1_bade_cc533cc4876d" name="mAPC_Int_P2_PD1" compartment="mwd6c26724_d63c_45e8_9db9_c9f4a495b8bc" initialAmount="0" substanceUnits="mole" hasOnlySubstanceUnits="true" boundaryCondition="false" constant="false"/>
      <species id="mw66923622_2464_483c_b1d0_92a7691b98f6" name="PNT_Int_CD80" compartment="mwd6c26724_d63c_45e8_9db9_c9f4a495b8bc" initialAmount="0" substanceUnits="mole" hasOnlySubstanceUnits="true" boundaryCondition="false" constant="false"/>
      <species id="mw3a85cdeb_46e0_40fc_811c_7ce14e894cd1" name="PNT_Int_PD1" compartment="mwd6c26724_d63c_45e8_9db9_c9f4a495b8bc" initialAmount="0" substanceUnits="mole" hasOnlySubstanceUnits="true" boundaryCondition="false" constant="false"/>
      <species id="mwcbdcbef7_9aa4_4c66_9886_358ea88da67b" name="PNT_Int_PDL1" compartment="mwd6c26724_d63c_45e8_9db9_c9f4a495b8bc" initialAmount="0" substanceUnits="mole" hasOnlySubstanceUnits="true" boundaryCondition="false" constant="false"/>
      <species id="mw905727a8_21af_40d4_b274_6ed7ca635374" name="PNT_CD80-PDL1" compartment="mwd6c26724_d63c_45e8_9db9_c9f4a495b8bc" initialAmount="0" substanceUnits="mole" hasOnlySubstanceUnits="true" boundaryCondition="false" constant="false"/>
      <species id="mwc206a895_31db_4c1a_85f6_aa1f38990083" name="PNT_PD1-PDL2" compartment="mwd6c26724_d63c_45e8_9db9_c9f4a495b8bc" initialAmount="0" substanceUnits="mole" hasOnlySubstanceUnits="true" boundaryCondition="false" constant="false"/>
      <species id="mw4236db4c_ddbf_4259_85de_a573e54854b2" name="PNT_PD1-PDL1" compartment="mwd6c26724_d63c_45e8_9db9_c9f4a495b8bc" initialAmount="0" substanceUnits="mole" hasOnlySubstanceUnits="true" boundaryCondition="false" constant="false"/>
      <species id="mwcf89165d_a02d_4e1c_9e6c_7e4930e8585e" name="PNT_PDL1-CD80" compartment="mwd6c26724_d63c_45e8_9db9_c9f4a495b8bc" initialAmount="0" substanceUnits="mole" hasOnlySubstanceUnits="true" boundaryCondition="false" constant="false"/>
      <species id="mwe0e67461_b486_4bd8_9cf7_2344aca5c6ec" name="PNT_PDL1-PD1" compartment="mwd6c26724_d63c_45e8_9db9_c9f4a495b8bc" initialAmount="0" substanceUnits="mole" hasOnlySubstanceUnits="true" boundaryCondition="false" constant="false"/>
      <species id="mw32ac8588_0b83_4991_bacf_bf064ba6fd70" name="mAPC_nInt" compartment="mwd6c26724_d63c_45e8_9db9_c9f4a495b8bc" initialAmount="0" substanceUnits="mole" hasOnlySubstanceUnits="true" boundaryCondition="false" constant="false"/>
      <species id="mw1f6e2134_15d0_495d_a8f8_aeca51419c93" name="PDL1mAb-PNT_PDL1" compartment="mwd6c26724_d63c_45e8_9db9_c9f4a495b8bc" initialAmount="0" substanceUnits="mole" hasOnlySubstanceUnits="true" boundaryCondition="false" constant="false"/>
      <species id="mw7859d580_88bf_4552_bada_1ac43a7d5e9f" name="PDL1mAb-mAPC_PDL1" compartment="mwd6c26724_d63c_45e8_9db9_c9f4a495b8bc" initialAmount="0" substanceUnits="mole" hasOnlySubstanceUnits="true" boundaryCondition="false" constant="false"/>
      <species id="mw91f701a1_6365_4bdc_8938_2a2687a71c3a" name="PD1mAb_mAPC_PD1" compartment="mwd6c26724_d63c_45e8_9db9_c9f4a495b8bc" initialAmount="0" substanceUnits="mole" hasOnlySubstanceUnits="true" boundaryCondition="false" constant="false"/>
      <species id="mw8ffea593_58e9_4c45_ad27_4ad3db6e70f4" name="PD1mAb_PNT_PD1" compartment="mwd6c26724_d63c_45e8_9db9_c9f4a495b8bc" initialAmount="0" substanceUnits="mole" hasOnlySubstanceUnits="true" boundaryCondition="false" constant="false"/>
      <species id="mw55f8874e_de2b_49fc_ac77_6a06f78ed687" name="mAPC_PD1" compartment="mwd6c26724_d63c_45e8_9db9_c9f4a495b8bc" initialAmount="0" substanceUnits="mole" hasOnlySubstanceUnits="true" boundaryCondition="false" constant="false"/>
      <species id="mw6f2f02af_56c9_447e_bee7_f51b8af84aa5" name="mAPC_PDL2" compartment="mwd6c26724_d63c_45e8_9db9_c9f4a495b8bc" initialAmount="0" substanceUnits="mole" hasOnlySubstanceUnits="true" boundaryCondition="false" constant="false"/>
      <species id="mw86a693c9_8467_49b7_b559_c85c264f78bc" name="mAPC_PDL1" compartment="mwd6c26724_d63c_45e8_9db9_c9f4a495b8bc" initialAmount="0" substanceUnits="mole" hasOnlySubstanceUnits="true" boundaryCondition="false" constant="false"/>
      <species id="mw60cf275a_0f7a_4842_a14e_de4164e8b349" name="mAPC_CD86" compartment="mwd6c26724_d63c_45e8_9db9_c9f4a495b8bc" initialAmount="0" substanceUnits="mole" hasOnlySubstanceUnits="true" boundaryCondition="false" constant="false"/>
      <species id="mwc7b4309f_1c48_41ab_83c3_201eef898f29" name="mAPC_CD80" compartment="mwd6c26724_d63c_45e8_9db9_c9f4a495b8bc" initialAmount="0" substanceUnits="mole" hasOnlySubstanceUnits="true" boundaryCondition="false" constant="false"/>
      <species id="mw3ad058c4_3bf5_475f_abbf_1dff6f69f95e" name="TregLN_Int" compartment="mwd6c26724_d63c_45e8_9db9_c9f4a495b8bc" initialAmount="0" substanceUnits="mole" hasOnlySubstanceUnits="true" boundaryCondition="false" constant="false"/>
      <species id="mw8cdb5df2_d994_47d7_831e_88ed4a1c530f" name="TregLN-NT" compartment="mwd6c26724_d63c_45e8_9db9_c9f4a495b8bc" initialAmount="0" substanceUnits="mole" hasOnlySubstanceUnits="true" boundaryCondition="false" constant="false"/>
      <species id="mw4f4e3aef_aa01_456c_befb_6b6f3cbad489" name="TregLN-PNT" compartment="mwd6c26724_d63c_45e8_9db9_c9f4a495b8bc" initialAmount="0" substanceUnits="mole" hasOnlySubstanceUnits="true" boundaryCondition="false" constant="false"/>
      <species id="mwef052309_07b2_459e_b612_01d81f7d9b04" name="TregLN_mAPC" compartment="mwd6c26724_d63c_45e8_9db9_c9f4a495b8bc" initialAmount="0" substanceUnits="mole" hasOnlySubstanceUnits="true" boundaryCondition="false" constant="false"/>
      <species id="mw214237ed_af2a_4807_9fc7_df00bd27d79c" name="TregLN" compartment="mwd6c26724_d63c_45e8_9db9_c9f4a495b8bc" initialAmount="5000" substanceUnits="mole" hasOnlySubstanceUnits="true" boundaryCondition="false" constant="false"/>
      <species id="mw62368e47_fd56_4a24_8eb9_971e36fdd9be" name="Tr-mAPC_CTLA4" compartment="mwd6c26724_d63c_45e8_9db9_c9f4a495b8bc" initialAmount="0" substanceUnits="mole" hasOnlySubstanceUnits="true" boundaryCondition="false" constant="false"/>
      <species id="mw1ba06957_abfb_4992_ac6c_ab50b0623b53" name="Tr-PNT_PD1" compartment="mwd6c26724_d63c_45e8_9db9_c9f4a495b8bc" initialAmount="0" substanceUnits="mole" hasOnlySubstanceUnits="true" boundaryCondition="false" constant="false"/>
      <species id="mwd910d7d5_f57f_471f_8d3f_ebdd26c1f182" name="Tr-PNT_PDL1" compartment="mwd6c26724_d63c_45e8_9db9_c9f4a495b8bc" initialAmount="0" substanceUnits="mole" hasOnlySubstanceUnits="true" boundaryCondition="false" constant="false"/>
      <species id="mwe281a431_92ba_48be_b6e2_340478f7f220" name="PNT-Tr_PDL1" compartment="mwd6c26724_d63c_45e8_9db9_c9f4a495b8bc" initialAmount="0" substanceUnits="mole" hasOnlySubstanceUnits="true" boundaryCondition="false" constant="false"/>
      <species id="mw7bb3d7f0_1a1c_4148_b6b3_226da2987084" name="PNT-Tr_PD1" compartment="mwd6c26724_d63c_45e8_9db9_c9f4a495b8bc" initialAmount="0" substanceUnits="mole" hasOnlySubstanceUnits="true" boundaryCondition="false" constant="false"/>
      <species id="mw62ee8fed_5656_4322_a70c_822c1df80bb5" name="PNT-Tr_CD80" compartment="mwd6c26724_d63c_45e8_9db9_c9f4a495b8bc" initialAmount="0" substanceUnits="mole" hasOnlySubstanceUnits="true" boundaryCondition="false" constant="false"/>
      <species id="mw37c2062d_11af_447a_b796_aad509bf8022" name="TrALN_CT_CD80" compartment="mwd6c26724_d63c_45e8_9db9_c9f4a495b8bc" initialAmount="0" substanceUnits="mole" hasOnlySubstanceUnits="true" boundaryCondition="false" constant="false"/>
      <species id="mw0f17def7_10f5_4134_bca0_b9219278a901" name="TrALN_CT_CD86" compartment="mwd6c26724_d63c_45e8_9db9_c9f4a495b8bc" initialAmount="0" substanceUnits="mole" hasOnlySubstanceUnits="true" boundaryCondition="false" constant="false"/>
      <species id="mwe41c2f26_e54e_4edc_8e29_f1af1cd5dfff" name="TrPNT_PD1-L1" compartment="mwd6c26724_d63c_45e8_9db9_c9f4a495b8bc" initialAmount="0" substanceUnits="mole" hasOnlySubstanceUnits="true" boundaryCondition="false" constant="false"/>
      <species id="mwd5358c8b_0a71_40c3_adf9_e9bdcab954ca" name="TrPNT_PDL1-PD1" compartment="mwd6c26724_d63c_45e8_9db9_c9f4a495b8bc" initialAmount="0" substanceUnits="mole" hasOnlySubstanceUnits="true" boundaryCondition="false" constant="false"/>
      <species id="mw957bb4ab_ad03_4ff2_9415_0f3e18dd27df" name="TrPNT_PDL1-CD80" compartment="mwd6c26724_d63c_45e8_9db9_c9f4a495b8bc" initialAmount="0" substanceUnits="mole" hasOnlySubstanceUnits="true" boundaryCondition="false" constant="false"/>
      <species id="mw8b1e1746_0a10_441d_a4c0_4014afc8c952" name="TrALN_CT_aCT" compartment="mwd6c26724_d63c_45e8_9db9_c9f4a495b8bc" initialAmount="0" substanceUnits="mole" hasOnlySubstanceUnits="true" boundaryCondition="false" constant="false"/>
      <species id="mw3e63bee7_a831_4bf2_819b_a69369645333" name="TrPNT_PD1_aPD1" compartment="mwd6c26724_d63c_45e8_9db9_c9f4a495b8bc" initialAmount="0" substanceUnits="mole" hasOnlySubstanceUnits="true" boundaryCondition="false" constant="false"/>
      <species id="mw7ed53ae7_a091_45e5_aa21_f61241630632" name="PNTTr_PDL1_aPDL1" compartment="mwd6c26724_d63c_45e8_9db9_c9f4a495b8bc" initialAmount="0" substanceUnits="mole" hasOnlySubstanceUnits="true" boundaryCondition="false" constant="false"/>
      <species id="mwf01ad837_9053_4174_a496_93f65ad0d57a" name="TrPNT_PDL1_aPDL1" compartment="mwd6c26724_d63c_45e8_9db9_c9f4a495b8bc" initialAmount="0" substanceUnits="mole" hasOnlySubstanceUnits="true" boundaryCondition="false" constant="false"/>
      <species id="mwc9f4f338_e5fa_4d8e_b986_6d642e0e273a" name="PNTTr_PD1_aPD1" compartment="mwd6c26724_d63c_45e8_9db9_c9f4a495b8bc" initialAmount="0" substanceUnits="mole" hasOnlySubstanceUnits="true" boundaryCondition="false" constant="false"/>
      <species id="mwbf0fb94d_5703_421e_9054_3e72a87a52ff" name="Tr-mAPC_CD80" compartment="mwd6c26724_d63c_45e8_9db9_c9f4a495b8bc" initialAmount="0" substanceUnits="mole" hasOnlySubstanceUnits="true" boundaryCondition="false" constant="false"/>
      <species id="mw6db77d36_7eb2_48ce_af27_308d003694aa" name="Tr-mAPC_CD86" compartment="mwd6c26724_d63c_45e8_9db9_c9f4a495b8bc" initialAmount="0" substanceUnits="mole" hasOnlySubstanceUnits="true" boundaryCondition="false" constant="false"/>
      <species id="mwb89e2762_2143_4851_8c62_19d5b0079d2f" name="TregLN_mAPC1" compartment="mwd6c26724_d63c_45e8_9db9_c9f4a495b8bc" initialAmount="0" substanceUnits="mole" hasOnlySubstanceUnits="true" boundaryCondition="false" constant="false"/>
      <species id="mw5d790a90_6b0b_4a1d_9a41_b672dfd7c4d1" name="TregLN-PNT1" compartment="mwd6c26724_d63c_45e8_9db9_c9f4a495b8bc" initialAmount="0" substanceUnits="mole" hasOnlySubstanceUnits="true" boundaryCondition="false" constant="false"/>
      <species id="mw01f6a219_70d8_479b_98c2_131270edd8b7" name="C_DebrisLN" compartment="mwd6c26724_d63c_45e8_9db9_c9f4a495b8bc" initialAmount="0" substanceUnits="mole" hasOnlySubstanceUnits="true" boundaryCondition="false" constant="false"/>
      <species id="mw41c9ec22_9969_45b0_891a_8f2df77b0724" name="APCLN" compartment="mwd6c26724_d63c_45e8_9db9_c9f4a495b8bc" initialAmount="2000000" substanceUnits="mole" hasOnlySubstanceUnits="true" boundaryCondition="true" constant="false"/>
      <species id="mw5a89990c_6c2b_446c_9a7b_dfb207b756eb" name="TrLN_CTLA4" compartment="mwd6c26724_d63c_45e8_9db9_c9f4a495b8bc" initialAmount="0" substanceUnits="mole" hasOnlySubstanceUnits="true" boundaryCondition="false" constant="false"/>
      <species id="mw572c25f8_b1a9_47e0_930b_2c6ba483473a" name="TrLN_CT_aCT" compartment="mwd6c26724_d63c_45e8_9db9_c9f4a495b8bc" initialAmount="0" substanceUnits="mole" hasOnlySubstanceUnits="true" boundaryCondition="false" constant="false"/>
      <species id="mw04c35a3a_39e2_47ba_8364_ed8b9e895bed" name="NT1_Int1" compartment="mwd6c26724_d63c_45e8_9db9_c9f4a495b8bc" initialAmount="0" substanceUnits="mole" hasOnlySubstanceUnits="true" boundaryCondition="false" constant="false"/>
      <species id="mwad44ee49_3117_434f_81d1_a5c06c49be54" name="NT_Int_CD28" compartment="mwd6c26724_d63c_45e8_9db9_c9f4a495b8bc" initialAmount="0" substanceUnits="mole" hasOnlySubstanceUnits="true" boundaryCondition="false" constant="false"/>
      <species id="mw41e92a2f_5737_4df8_bd36_cb45f4b75c5a" name="mAPC_Int_P1_CD86" compartment="mwd6c26724_d63c_45e8_9db9_c9f4a495b8bc" initialAmount="0" substanceUnits="mole" hasOnlySubstanceUnits="true" boundaryCondition="false" constant="false"/>
      <species id="mw60f1ceb6_ae7f_4637_8c86_f376ed7689cb" name="mAPC_Int_P1_CD80" compartment="mwd6c26724_d63c_45e8_9db9_c9f4a495b8bc" initialAmount="0" substanceUnits="mole" hasOnlySubstanceUnits="true" boundaryCondition="false" constant="false"/>
      <species id="mwb6f6efb8_c1dc_4168_8986_49ad64e88e54" name="POS_Sig_NT_CD86" compartment="mwd6c26724_d63c_45e8_9db9_c9f4a495b8bc" initialAmount="0" substanceUnits="mole" hasOnlySubstanceUnits="true" boundaryCondition="false" constant="false"/>
      <species id="mwf20d6bc9_9170_4eaa_bd61_0115e7caa557" name="POS_Sig_NT_CD80" compartment="mwd6c26724_d63c_45e8_9db9_c9f4a495b8bc" initialAmount="0" substanceUnits="mole" hasOnlySubstanceUnits="true" boundaryCondition="false" constant="false"/>
      <species id="mw41abd519_a0c8_4f95_94e5_559901e86ebd" name="TregLN_Secrete" compartment="mwd6c26724_d63c_45e8_9db9_c9f4a495b8bc" initialAmount="5000" substanceUnits="mole" hasOnlySubstanceUnits="true" boundaryCondition="false" constant="false"/>
      <species id="mw04dfeb45_c3ca_4f60_8ec8_2373c2bc0f20" name="TrLN_CTLA4S" compartment="mwd6c26724_d63c_45e8_9db9_c9f4a495b8bc" initialAmount="0" substanceUnits="mole" hasOnlySubstanceUnits="true" boundaryCondition="false" constant="false"/>
      <species id="mw0bb05da3_94e0_498d_8963_3ad0e4c6d0d6" name="mAPC_nInt_CD80" compartment="mwd6c26724_d63c_45e8_9db9_c9f4a495b8bc" initialAmount="0" substanceUnits="mole" hasOnlySubstanceUnits="true" boundaryCondition="false" constant="false"/>
      <species id="mw056d7259_4116_46f2_b0c7_b65049bcbea6" name="mAPC_nInt_CD86" compartment="mwd6c26724_d63c_45e8_9db9_c9f4a495b8bc" initialAmount="0" substanceUnits="mole" hasOnlySubstanceUnits="true" boundaryCondition="false" constant="false"/>
      <species id="mw24e4fda3_11a5_4084_9cca_23a22f8c687d" name="CTLA4S_CD80" compartment="mwd6c26724_d63c_45e8_9db9_c9f4a495b8bc" initialAmount="0" substanceUnits="mole" hasOnlySubstanceUnits="true" boundaryCondition="false" constant="false"/>
      <species id="mw45974493_82a1_4dd8_ade7_18fd7fd69edf" name="CTLA4S_CD86" compartment="mwd6c26724_d63c_45e8_9db9_c9f4a495b8bc" initialAmount="0" substanceUnits="mole" hasOnlySubstanceUnits="true" boundaryCondition="false" constant="false"/>
      <species id="mw4a0e9776_1f54_4495_93e7_05ba3ac9c27b" name="TrLN_CTLA4S_aCTLA4" compartment="mwd6c26724_d63c_45e8_9db9_c9f4a495b8bc" initialAmount="0" substanceUnits="mole" hasOnlySubstanceUnits="true" boundaryCondition="false" constant="false"/>
      <species id="mw649a8488_f59e_4367_8afa_3aff465fd708" name="CTLA4_mabP" compartment="mw94a6bb9c_81e5_4cf6_a55b_3ed95c51399f" initialConcentration="0" substanceUnits="mole" hasOnlySubstanceUnits="false" boundaryCondition="false" constant="false">
        <annotation>
          <SimBiology xmlns="http://www.mathworks.com">
            <Unit Numerator="mole" Denominator="liter"/>
          </SimBiology>
        </annotation>
      </species>
      <species id="mw2b187b1f_9dfe_4830_94a2_5917425ac4b8" name="PD1_mabP" compartment="mw94a6bb9c_81e5_4cf6_a55b_3ed95c51399f" initialConcentration="0" substanceUnits="mole" hasOnlySubstanceUnits="false" boundaryCondition="false" constant="false">
        <annotation>
          <SimBiology xmlns="http://www.mathworks.com">
            <Unit Numerator="mole" Denominator="liter"/>
          </SimBiology>
        </annotation>
      </species>
      <species id="mw2177465f_365e_4696_828b_30678004c99d" name="PDL1_mabP" compartment="mw94a6bb9c_81e5_4cf6_a55b_3ed95c51399f" initialConcentration="0" substanceUnits="mole" hasOnlySubstanceUnits="false" boundaryCondition="false" constant="false">
        <annotation>
          <SimBiology xmlns="http://www.mathworks.com">
            <Unit Numerator="mole" Denominator="liter"/>
          </SimBiology>
        </annotation>
      </species>
      <species id="mw46fd7763_6e25_459b_9750_31bc66de22eb" name="Effector_TP" compartment="mw94a6bb9c_81e5_4cf6_a55b_3ed95c51399f" initialAmount="0" substanceUnits="mole" hasOnlySubstanceUnits="true" boundaryCondition="false" constant="false"/>
      <species id="mwb88370e1_3688_475f_983b_f94738518edc" name="Effector_Tf" compartment="mw94a6bb9c_81e5_4cf6_a55b_3ed95c51399f" initialAmount="0" substanceUnits="mole" hasOnlySubstanceUnits="true" boundaryCondition="false" constant="false"/>
      <species id="mw64f3a839_f8fc_4f54_9a7e_952928bee54d" name="Effector_Tb" compartment="mw94a6bb9c_81e5_4cf6_a55b_3ed95c51399f" initialAmount="0" substanceUnits="mole" hasOnlySubstanceUnits="true" boundaryCondition="false" constant="false"/>
      <species id="mw3bb16767_fed8_4e33_b03a_c21b840df22b" name="Effector_Ta" compartment="mw94a6bb9c_81e5_4cf6_a55b_3ed95c51399f" initialAmount="0" substanceUnits="mole" hasOnlySubstanceUnits="true" boundaryCondition="false" constant="false"/>
      <species id="mwe67085e2_6602_4051_a865_76c9fcb4f3d6" name="CTLA4_mabB" compartment="mw3000275c_2645_44d2_9307_d9e7cc2f93c7" initialConcentration="0" substanceUnits="mole" hasOnlySubstanceUnits="false" boundaryCondition="false" constant="false">
        <annotation>
          <SimBiology xmlns="http://www.mathworks.com">
            <Unit Numerator="mole" Denominator="liter"/>
          </SimBiology>
        </annotation>
      </species>
      <species id="mwa3fa5137_ebad_4002_a13f_1f630a78e06a" name="CTLA4_mabB_ugml" compartment="mw3000275c_2645_44d2_9307_d9e7cc2f93c7" initialConcentration="0" substanceUnits="MWBUILTINPREFIX_micro_MWBUILTINUNIT_gram" hasOnlySubstanceUnits="false" boundaryCondition="false" constant="false">
        <annotation>
          <SimBiology xmlns="http://www.mathworks.com">
            <Unit Numerator="microgram" Denominator="milliliter"/>
          </SimBiology>
        </annotation>
      </species>
      <species id="mw8c3afca9_1ee2_4d8e_a4a0_1e074d5ac5a8" name="PDL1_mabB" compartment="mw3000275c_2645_44d2_9307_d9e7cc2f93c7" initialConcentration="0" substanceUnits="mole" hasOnlySubstanceUnits="false" boundaryCondition="false" constant="false">
        <annotation>
          <SimBiology xmlns="http://www.mathworks.com">
            <Unit Numerator="mole" Denominator="liter"/>
          </SimBiology>
        </annotation>
      </species>
      <species id="mwd0ca8a17_61a2_4886_af67_3b86f262cd50" name="PDL1_mabB_ugml" compartment="mw3000275c_2645_44d2_9307_d9e7cc2f93c7" initialConcentration="0" substanceUnits="MWBUILTINPREFIX_micro_MWBUILTINUNIT_gram" hasOnlySubstanceUnits="false" boundaryCondition="false" constant="false">
        <annotation>
          <SimBiology xmlns="http://www.mathworks.com">
            <Unit Numerator="microgram" Denominator="milliliter"/>
          </SimBiology>
        </annotation>
      </species>
      <species id="mwe9c65479_ed2e_4463_89d9_a555faf7f062" name="PD1_mabB_ugml" compartment="mw3000275c_2645_44d2_9307_d9e7cc2f93c7" initialConcentration="0" substanceUnits="MWBUILTINPREFIX_micro_MWBUILTINUNIT_gram" hasOnlySubstanceUnits="false" boundaryCondition="false" constant="false">
        <annotation>
          <SimBiology xmlns="http://www.mathworks.com">
            <Unit Numerator="microgram" Denominator="milliliter"/>
          </SimBiology>
        </annotation>
      </species>
      <species id="mw8fbc53f0_a575_4b68_b448_2ace7471ed71" name="Effector_TB" compartment="mw3000275c_2645_44d2_9307_d9e7cc2f93c7" initialAmount="0" substanceUnits="mole" hasOnlySubstanceUnits="true" boundaryCondition="false" constant="false"/>
      <species id="mw8c3fc769_6474_4613_b972_feee949c844c" name="Effector_T_TOTAL" compartment="mw3000275c_2645_44d2_9307_d9e7cc2f93c7" initialAmount="0" substanceUnits="mole" hasOnlySubstanceUnits="true" boundaryCondition="false" constant="false"/>
      <species id="mw783749db_144a_4dee_9ad6_7f2bfe12c554" name="Effector_T_TB" compartment="mw3000275c_2645_44d2_9307_d9e7cc2f93c7" initialAmount="0" substanceUnits="mole" hasOnlySubstanceUnits="true" boundaryCondition="false" constant="false"/>
      <species id="mwd76d1043_c82f_4463_9101_ce50b1a8fe6f" name="PD1_mabB" compartment="mw3000275c_2645_44d2_9307_d9e7cc2f93c7" initialConcentration="0" substanceUnits="mole" hasOnlySubstanceUnits="false" boundaryCondition="false" constant="false">
        <annotation>
          <SimBiology xmlns="http://www.mathworks.com">
            <Unit Numerator="mole" Denominator="liter"/>
          </SimBiology>
        </annotation>
      </species>
      <species id="mwe15b9456_8f86_4ac9_856a_81ececcd9a4f" name="PD1_mabT" compartment="mw9ad92649_65b8_4cc8_81bc_00d421fc64b2" initialConcentration="0" substanceUnits="mole" hasOnlySubstanceUnits="false" boundaryCondition="false" constant="false">
        <annotation>
          <SimBiology xmlns="http://www.mathworks.com">
            <Unit Numerator="mole" Denominator="liter"/>
          </SimBiology>
        </annotation>
      </species>
      <species id="mw19d23230_0dfb_407e_b273_31c8ebc7a61a" name="PDL1_mabT" compartment="mw9ad92649_65b8_4cc8_81bc_00d421fc64b2" initialConcentration="0" substanceUnits="mole" hasOnlySubstanceUnits="false" boundaryCondition="false" constant="false">
        <annotation>
          <SimBiology xmlns="http://www.mathworks.com">
            <Unit Numerator="mole" Denominator="liter"/>
          </SimBiology>
        </annotation>
      </species>
      <species id="mw5c95df73_822a_4a3a_891b_132832c79f1b" name="CTLA4_mabT" compartment="mw9ad92649_65b8_4cc8_81bc_00d421fc64b2" initialConcentration="0" substanceUnits="mole" hasOnlySubstanceUnits="false" boundaryCondition="false" constant="false">
        <annotation>
          <SimBiology xmlns="http://www.mathworks.com">
            <Unit Numerator="mole" Denominator="liter"/>
          </SimBiology>
        </annotation>
      </species>
      <species id="mw1db8e1d4_cfee_4d9c_a51a_29d9f58299d2" name="Effector_TT" compartment="mw9ad92649_65b8_4cc8_81bc_00d421fc64b2" initialAmount="0" substanceUnits="mole" hasOnlySubstanceUnits="true" boundaryCondition="false" constant="false"/>
      <species id="mw404d2f8c_d89d_453a_a458_b37c888ef0b4" name="Cancer" compartment="mw9ad92649_65b8_4cc8_81bc_00d421fc64b2" initialAmount="100000000" substanceUnits="mole" hasOnlySubstanceUnits="true" boundaryCondition="false" constant="false">
        <notes>
          <body xmlns="http://www.w3.org/1999/xhtml">4.018782389326699E8  - 7.0 cm in diameter</body>
        </notes>
      </species>
      <species id="mw20a6e50d_3bac_46b0_bd33_e78b8878d817" name="Effector_TT_C_Eng" compartment="mw9ad92649_65b8_4cc8_81bc_00d421fc64b2" initialAmount="0" substanceUnits="mole" hasOnlySubstanceUnits="true" boundaryCondition="false" constant="false"/>
      <species id="mwd2f17dd1_81af_4d19_b556_81261cbdcbcb" name="TC1" compartment="mw9ad92649_65b8_4cc8_81bc_00d421fc64b2" initialAmount="0" substanceUnits="mole" hasOnlySubstanceUnits="true" boundaryCondition="false" constant="false"/>
      <species id="mw09cd57cb_9139_43fd_a445_2f184000418b" name="Exhausted_TT" compartment="mw9ad92649_65b8_4cc8_81bc_00d421fc64b2" initialAmount="0" substanceUnits="mole" hasOnlySubstanceUnits="true" boundaryCondition="false" constant="false"/>
      <species id="mwb5e0a73e_652a_4b38_b3bc_85515769d7d9" name="C_DebrisT" compartment="mw9ad92649_65b8_4cc8_81bc_00d421fc64b2" initialAmount="0" substanceUnits="mole" hasOnlySubstanceUnits="true" boundaryCondition="false" constant="false"/>
      <species id="mw05da46f6_c8f5_4529_ba41_30b78b390d1c" name="TC2" compartment="mw9ad92649_65b8_4cc8_81bc_00d421fc64b2" initialAmount="0" substanceUnits="mole" hasOnlySubstanceUnits="true" boundaryCondition="false" constant="false"/>
      <species id="mw4894ec5f_c060_40d6_8bce_e35ed08935c8" name="Monocytes" compartment="mw9ad92649_65b8_4cc8_81bc_00d421fc64b2" initialAmount="2000000" substanceUnits="mole" hasOnlySubstanceUnits="true" boundaryCondition="true" constant="false">
        <notes>
          <body xmlns="http://www.w3.org/1999/xhtml">Assumed condition (search for reference source)</body>
        </notes>
      </species>
      <species id="mw22e23f9b_bcd7_4c56_a9c2_503f97efc5d4" name="APC_T" compartment="mw9ad92649_65b8_4cc8_81bc_00d421fc64b2" initialAmount="0" substanceUnits="mole" hasOnlySubstanceUnits="true" boundaryCondition="false" constant="false"/>
      <species id="mw731aad7b_838a_4fe1_a505_6e532535721a" name="mAPC_T" compartment="mw9ad92649_65b8_4cc8_81bc_00d421fc64b2" initialAmount="0" substanceUnits="mole" hasOnlySubstanceUnits="true" boundaryCondition="false" constant="false"/>
      <species id="mw416f0ca4_605e_469d_a69b_4470cddc90a3" name="Cancer1" compartment="mw9ad92649_65b8_4cc8_81bc_00d421fc64b2" initialAmount="401878.23893267" substanceUnits="mole" hasOnlySubstanceUnits="true" boundaryCondition="false" constant="false">
        <notes>
          <body xmlns="http://www.w3.org/1999/xhtml">4.018782389326699E8</body>
        </notes>
      </species>
      <species id="mw1101352a_cd12_4b29_b819_52e0a3d91236" name="T{PD1}{CD80}-{PDL1}C" compartment="mw9ad92649_65b8_4cc8_81bc_00d421fc64b2" initialAmount="0" substanceUnits="mole" hasOnlySubstanceUnits="true" boundaryCondition="false" constant="false"/>
      <species id="mwe82070b7_1b34_4661_9c99_e5605857782d" name="T{PD1}-{PDL2}C" compartment="mw9ad92649_65b8_4cc8_81bc_00d421fc64b2" initialAmount="0" substanceUnits="mole" hasOnlySubstanceUnits="true" boundaryCondition="false" constant="false"/>
      <species id="mwcfc290e2_5586_4a12_a597_89454fb5fbc4" name="T{PDL1}-{PD1}C" compartment="mw9ad92649_65b8_4cc8_81bc_00d421fc64b2" initialAmount="0" substanceUnits="mole" hasOnlySubstanceUnits="true" boundaryCondition="false" constant="false"/>
      <species id="mw4f47a926_0511_48c4_8526_8f179b4ca323" name="T{PDL1}-{CD80}C" compartment="mw9ad92649_65b8_4cc8_81bc_00d421fc64b2" initialAmount="0" substanceUnits="mole" hasOnlySubstanceUnits="true" boundaryCondition="false" constant="false"/>
      <species id="mwd41a7cc8_3d0e_4bd7_8fcb_b2b0fd06fc0b" name="T{PD1}{L1}{80}-{PD1}{L1}C" compartment="mw9ad92649_65b8_4cc8_81bc_00d421fc64b2" initialAmount="0" substanceUnits="mole" hasOnlySubstanceUnits="true" boundaryCondition="false" constant="false"/>
      <species id="mw2e84d93c_0300_4ca8_85d6_1ba17d4ba7d9" name="T{PD1}{80}-{PDL1}{PDL2}C" compartment="mw9ad92649_65b8_4cc8_81bc_00d421fc64b2" initialAmount="0" substanceUnits="mole" hasOnlySubstanceUnits="true" boundaryCondition="false" constant="false"/>
      <species id="mwce12d736_2899_40c1_a6bd_2783300d710d" name="T{PD1}{L1}-{PD1}{L2}C" compartment="mw9ad92649_65b8_4cc8_81bc_00d421fc64b2" initialAmount="0" substanceUnits="mole" hasOnlySubstanceUnits="true" boundaryCondition="false" constant="false"/>
      <species id="mwd087edfe_2f50_4c1d_8b24_58098eb53044" name="T{PD1}{L1}{80}-{PD1}{L1}{L2}C" compartment="mw9ad92649_65b8_4cc8_81bc_00d421fc64b2" initialAmount="0" substanceUnits="mole" hasOnlySubstanceUnits="true" boundaryCondition="false" constant="false"/>
      <species id="mw704f47a5_f25c_4a90_a517_6f86e74d53e4" name="T{PDL1}-{CD80}{PD1}C" compartment="mw9ad92649_65b8_4cc8_81bc_00d421fc64b2" initialAmount="0" substanceUnits="mole" hasOnlySubstanceUnits="true" boundaryCondition="false" constant="false"/>
      <species id="mw725f2019_1067_46b1_ad46_201a339f683a" name="T{PD1}{L1}-{PDL1}{80}C" compartment="mw9ad92649_65b8_4cc8_81bc_00d421fc64b2" initialAmount="0" substanceUnits="mole" hasOnlySubstanceUnits="true" boundaryCondition="false" constant="false"/>
      <species id="mw58f23492_2354_4ad8_88f3_6caa77bd145b" name="T{PD1}{L1}-{PDL2}{80}C" compartment="mw9ad92649_65b8_4cc8_81bc_00d421fc64b2" initialAmount="0" substanceUnits="mole" hasOnlySubstanceUnits="true" boundaryCondition="false" constant="false"/>
      <species id="mwef3ee739_9549_49ba_9d91_54ca84e20064" name="T{PD1}{L1}-{PDL1}{80}{L2}C" compartment="mw9ad92649_65b8_4cc8_81bc_00d421fc64b2" initialAmount="0" substanceUnits="mole" hasOnlySubstanceUnits="true" boundaryCondition="false" constant="false"/>
      <species id="mw373d02b6_f619_4c1f_964f_1c3f19682713" name="T{PD1}{L1}{80}-{PD1}{80}{L1}C" compartment="mw9ad92649_65b8_4cc8_81bc_00d421fc64b2" initialAmount="0" substanceUnits="mole" hasOnlySubstanceUnits="true" boundaryCondition="false" constant="false"/>
      <species id="mwa7712e1e_ec33_4cf5_80cc_0dcee250995d" name="T{PD1}{L1}-{PD1}{80}{PDL2}C" compartment="mw9ad92649_65b8_4cc8_81bc_00d421fc64b2" initialAmount="0" substanceUnits="mole" hasOnlySubstanceUnits="true" boundaryCondition="false" constant="false"/>
      <species id="mwaf3e5c82_1bda_4d51_8189_d5d705652d6e" name="T{PD1}{L1}{80}-{PD1}{80}{L1}{L2}C" compartment="mw9ad92649_65b8_4cc8_81bc_00d421fc64b2" initialAmount="0" substanceUnits="mole" hasOnlySubstanceUnits="true" boundaryCondition="false" constant="false"/>
      <species id="mwf45d01f7_fa8b_43f7_a19b_857552f42304" name="T2=PDL1" compartment="mw9ad92649_65b8_4cc8_81bc_00d421fc64b2" initialAmount="0" substanceUnits="mole" hasOnlySubstanceUnits="true" boundaryCondition="false" constant="false"/>
      <species id="mwdd2a85b1_8106_4ff8_816f_4118e1284736" name="T3a=PD1" compartment="mw9ad92649_65b8_4cc8_81bc_00d421fc64b2" initialAmount="0" substanceUnits="mole" hasOnlySubstanceUnits="true" boundaryCondition="false" constant="false"/>
      <species id="mwba8791d4_7ccc_4152_8052_df9ee92328f8" name="T4=PD1" compartment="mw9ad92649_65b8_4cc8_81bc_00d421fc64b2" initialAmount="0" substanceUnits="mole" hasOnlySubstanceUnits="true" boundaryCondition="false" constant="false"/>
      <species id="mwa09af4a8_f201_4aed_8f85_e27c254834b9" name="T5=PDL1" compartment="mw9ad92649_65b8_4cc8_81bc_00d421fc64b2" initialAmount="0" substanceUnits="mole" hasOnlySubstanceUnits="true" boundaryCondition="false" constant="false"/>
      <species id="mw58ccd0de_8eb0_4239_882b_b23b7c4edfe9" name="T3b=CD80" compartment="mw9ad92649_65b8_4cc8_81bc_00d421fc64b2" initialAmount="0" substanceUnits="mole" hasOnlySubstanceUnits="true" boundaryCondition="false" constant="false"/>
      <species id="mw460f541b_e0d3_4bf4_9764_f780fa0a939e" name="T7a=PDL1" compartment="mw9ad92649_65b8_4cc8_81bc_00d421fc64b2" initialAmount="0" substanceUnits="mole" hasOnlySubstanceUnits="true" boundaryCondition="false" constant="false"/>
      <species id="mw32737a29_c216_45b7_9b35_f3d3c4f62567" name="T10b=PD1" compartment="mw9ad92649_65b8_4cc8_81bc_00d421fc64b2" initialAmount="0" substanceUnits="mole" hasOnlySubstanceUnits="true" boundaryCondition="false" constant="false"/>
      <species id="mwad4995cb_8f78_44cb_b652_f87f77a31377" name="T7b=PD1" compartment="mw9ad92649_65b8_4cc8_81bc_00d421fc64b2" initialAmount="0" substanceUnits="mole" hasOnlySubstanceUnits="true" boundaryCondition="false" constant="false"/>
      <species id="mw2fbdb629_c953_4597_ba08_65f08596635c" name="T6a=PDL1" compartment="mw9ad92649_65b8_4cc8_81bc_00d421fc64b2" initialAmount="0" substanceUnits="mole" hasOnlySubstanceUnits="true" boundaryCondition="false" constant="false"/>
      <species id="mw2f5c157b_6676_436e_8ead_49b0715f046c" name="T6c=CD80" compartment="mw9ad92649_65b8_4cc8_81bc_00d421fc64b2" initialAmount="0" substanceUnits="mole" hasOnlySubstanceUnits="true" boundaryCondition="false" constant="false"/>
      <species id="mw2a7c91dd_7dd4_472a_b4bf_3cd8cbfe9956" name="T6b=PD1" compartment="mw9ad92649_65b8_4cc8_81bc_00d421fc64b2" initialAmount="0" substanceUnits="mole" hasOnlySubstanceUnits="true" boundaryCondition="false" constant="false"/>
      <species id="mwc7e29344_652e_4894_abd2_73090f5d5691" name="T11a=PDL1" compartment="mw9ad92649_65b8_4cc8_81bc_00d421fc64b2" initialAmount="0" substanceUnits="mole" hasOnlySubstanceUnits="true" boundaryCondition="false" constant="false"/>
      <species id="mw9f7f8051_bf0d_47af_b61b_794da5e5e514" name="T11b=PD1" compartment="mw9ad92649_65b8_4cc8_81bc_00d421fc64b2" initialAmount="0" substanceUnits="mole" hasOnlySubstanceUnits="true" boundaryCondition="false" constant="false"/>
      <species id="mwa5dc75a5_c126_47b6_b249_d0081599ddb2" name="T10c=CD80" compartment="mw9ad92649_65b8_4cc8_81bc_00d421fc64b2" initialAmount="0" substanceUnits="mole" hasOnlySubstanceUnits="true" boundaryCondition="false" constant="false"/>
      <species id="mwa3cf12b6_acd1_4a73_b92f_a456b68a1081" name="T12b=PD1" compartment="mw9ad92649_65b8_4cc8_81bc_00d421fc64b2" initialAmount="0" substanceUnits="mole" hasOnlySubstanceUnits="true" boundaryCondition="false" constant="false"/>
      <species id="mw82dbdaf8_8dde_4817_931e_638f9c67f852" name="T13a=PDL1" compartment="mw9ad92649_65b8_4cc8_81bc_00d421fc64b2" initialAmount="0" substanceUnits="mole" hasOnlySubstanceUnits="true" boundaryCondition="false" constant="false"/>
      <species id="mw2d8aae33_a8d7_4d3f_b5c8_9b8def414031" name="T12a=PDL1" compartment="mw9ad92649_65b8_4cc8_81bc_00d421fc64b2" initialAmount="0" substanceUnits="mole" hasOnlySubstanceUnits="true" boundaryCondition="false" constant="false"/>
      <species id="mwfc19461e_20c0_465f_a4f4_c9cde301badd" name="T14c=CD80" compartment="mw9ad92649_65b8_4cc8_81bc_00d421fc64b2" initialAmount="0" substanceUnits="mole" hasOnlySubstanceUnits="true" boundaryCondition="false" constant="false"/>
      <species id="mw4f245af4_7a16_4247_9710_e8e02c5d4482" name="T15b=PD1" compartment="mw9ad92649_65b8_4cc8_81bc_00d421fc64b2" initialAmount="0" substanceUnits="mole" hasOnlySubstanceUnits="true" boundaryCondition="false" constant="false"/>
      <species id="mw2e800060_30d7_4aef_b460_df3a079ca7a2" name="T15a=PDL1" compartment="mw9ad92649_65b8_4cc8_81bc_00d421fc64b2" initialAmount="0" substanceUnits="mole" hasOnlySubstanceUnits="true" boundaryCondition="false" constant="false"/>
      <species id="mw8f4ec00e_7059_439f_a56f_99a8387545fe" name="T13b=PD1" compartment="mw9ad92649_65b8_4cc8_81bc_00d421fc64b2" initialAmount="0" substanceUnits="mole" hasOnlySubstanceUnits="true" boundaryCondition="false" constant="false"/>
      <species id="mwbb868b29_1ebe_4348_84f1_b87397f012f7" name="T14b=PD1" compartment="mw9ad92649_65b8_4cc8_81bc_00d421fc64b2" initialAmount="0" substanceUnits="mole" hasOnlySubstanceUnits="true" boundaryCondition="false" constant="false"/>
      <species id="mwa0fa1420_c74f_45d7_b29b_14f1ba15443b" name="T14a=PDL1" compartment="mw9ad92649_65b8_4cc8_81bc_00d421fc64b2" initialAmount="0" substanceUnits="mole" hasOnlySubstanceUnits="true" boundaryCondition="false" constant="false"/>
      <species id="mw57c59b50_08ca_40d0_99e9_ff28300979f4" name="T16b=PD1" compartment="mw9ad92649_65b8_4cc8_81bc_00d421fc64b2" initialAmount="0" substanceUnits="mole" hasOnlySubstanceUnits="true" boundaryCondition="false" constant="false"/>
      <species id="mw2283b2a3_40e1_4663_8578_f378d658b2d0" name="T16c=CD80" compartment="mw9ad92649_65b8_4cc8_81bc_00d421fc64b2" initialAmount="0" substanceUnits="mole" hasOnlySubstanceUnits="true" boundaryCondition="false" constant="false"/>
      <species id="mw867673e1_09e2_4e32_b2f5_8b30323264b2" name="T16a=PDL1" compartment="mw9ad92649_65b8_4cc8_81bc_00d421fc64b2" initialAmount="0" substanceUnits="mole" hasOnlySubstanceUnits="true" boundaryCondition="false" constant="false"/>
      <species id="mw3d841122_7e46_405d_ad4d_1ea6c2e44250" name="T8a=PD1" compartment="mw9ad92649_65b8_4cc8_81bc_00d421fc64b2" initialAmount="0" substanceUnits="mole" hasOnlySubstanceUnits="true" boundaryCondition="false" constant="false"/>
      <species id="mwd41a19fe_504e_4571_93fb_052fd9e6102d" name="T8b=CD80" compartment="mw9ad92649_65b8_4cc8_81bc_00d421fc64b2" initialAmount="0" substanceUnits="mole" hasOnlySubstanceUnits="true" boundaryCondition="false" constant="false"/>
      <species id="mwe06c9a94_dcdd_4020_bf4a_056af0d5d424" name="T9=PDL1" compartment="mw9ad92649_65b8_4cc8_81bc_00d421fc64b2" initialAmount="0" substanceUnits="mole" hasOnlySubstanceUnits="true" boundaryCondition="false" constant="false"/>
      <species id="mwbce6deb6_4ade_4f0b_97b3_3811c5629e7f" name="T10a=PDL1" compartment="mw9ad92649_65b8_4cc8_81bc_00d421fc64b2" initialAmount="0" substanceUnits="mole" hasOnlySubstanceUnits="true" boundaryCondition="false" constant="false"/>
      <species id="mwd348ad8f_2130_46dd_9904_ea617c4e9a9e" name="C10a=PD1" compartment="mw9ad92649_65b8_4cc8_81bc_00d421fc64b2" initialAmount="0" substanceUnits="mole" hasOnlySubstanceUnits="true" boundaryCondition="false" constant="false"/>
      <species id="mw75c0ad4f_7c2a_4dc1_97d9_eb8a428af2eb" name="C9b=CD80" compartment="mw9ad92649_65b8_4cc8_81bc_00d421fc64b2" initialAmount="0" substanceUnits="mole" hasOnlySubstanceUnits="true" boundaryCondition="false" constant="false"/>
      <species id="mwfaf2f9f1_1dbb_4252_b75a_f385c404a981" name="C9a=PD1" compartment="mw9ad92649_65b8_4cc8_81bc_00d421fc64b2" initialAmount="0" substanceUnits="mole" hasOnlySubstanceUnits="true" boundaryCondition="false" constant="false"/>
      <species id="mwa92c2b4e_658a_409d_99af_24fd0ca1a5ca" name="C8b=PDL2" compartment="mw9ad92649_65b8_4cc8_81bc_00d421fc64b2" initialAmount="0" substanceUnits="mole" hasOnlySubstanceUnits="true" boundaryCondition="false" constant="false"/>
      <species id="mwab94f052_a1aa_4696_adbd_009c00c547a6" name="C16a=PD1" compartment="mw9ad92649_65b8_4cc8_81bc_00d421fc64b2" initialAmount="0" substanceUnits="mole" hasOnlySubstanceUnits="true" boundaryCondition="false" constant="false"/>
      <species id="mw5bb98842_13bf_4931_b562_36e397f576eb" name="C16c=PDL2" compartment="mw9ad92649_65b8_4cc8_81bc_00d421fc64b2" initialAmount="0" substanceUnits="mole" hasOnlySubstanceUnits="true" boundaryCondition="false" constant="false"/>
      <species id="mw65f4c576_e3b8_43a9_b68c_8fe7581bf730" name="C16b=PDL1" compartment="mw9ad92649_65b8_4cc8_81bc_00d421fc64b2" initialAmount="0" substanceUnits="mole" hasOnlySubstanceUnits="true" boundaryCondition="false" constant="false"/>
      <species id="mw33a3ca10_6532_495e_8881_032471170b3d" name="C14a=PD1" compartment="mw9ad92649_65b8_4cc8_81bc_00d421fc64b2" initialAmount="0" substanceUnits="mole" hasOnlySubstanceUnits="true" boundaryCondition="false" constant="false"/>
      <species id="mw3211ffc6_656b_4c94_be1a_793f5fe5dd86" name="C14b=PDL1" compartment="mw9ad92649_65b8_4cc8_81bc_00d421fc64b2" initialAmount="0" substanceUnits="mole" hasOnlySubstanceUnits="true" boundaryCondition="false" constant="false"/>
      <species id="mwb9a64bc6_0f3e_411a_a435_dea07e408bac" name="C13b=PDL2" compartment="mw9ad92649_65b8_4cc8_81bc_00d421fc64b2" initialAmount="0" substanceUnits="mole" hasOnlySubstanceUnits="true" boundaryCondition="false" constant="false"/>
      <species id="mw99bb7417_d54e_4786_9d74_938b568a3ab1" name="C15a=PD1" compartment="mw9ad92649_65b8_4cc8_81bc_00d421fc64b2" initialAmount="0" substanceUnits="mole" hasOnlySubstanceUnits="true" boundaryCondition="false" constant="false"/>
      <species id="mw2364d4f9_cb4a_46b7_b1b0_7afe7fbed9aa" name="C15b=PDL2" compartment="mw9ad92649_65b8_4cc8_81bc_00d421fc64b2" initialAmount="0" substanceUnits="mole" hasOnlySubstanceUnits="true" boundaryCondition="false" constant="false"/>
      <species id="mw57e9aced_9d2a_42fc_b7ba_daa2c96b5e51" name="C14c=CD80" compartment="mw9ad92649_65b8_4cc8_81bc_00d421fc64b2" initialAmount="0" substanceUnits="mole" hasOnlySubstanceUnits="true" boundaryCondition="false" constant="false"/>
      <species id="mw6ae539cc_57a7_45d9_a57e_924411b18a1d" name="C12a=PDL2" compartment="mw9ad92649_65b8_4cc8_81bc_00d421fc64b2" initialAmount="0" substanceUnits="mole" hasOnlySubstanceUnits="true" boundaryCondition="false" constant="false"/>
      <species id="mw11ee850d_5bdb_4d9e_822a_67c7b800c475" name="C13a=PDL1" compartment="mw9ad92649_65b8_4cc8_81bc_00d421fc64b2" initialAmount="0" substanceUnits="mole" hasOnlySubstanceUnits="true" boundaryCondition="false" constant="false"/>
      <species id="mw18c5f236_5bcb_4f9f_9014_0896a01b5c02" name="C12b=CD80" compartment="mw9ad92649_65b8_4cc8_81bc_00d421fc64b2" initialAmount="0" substanceUnits="mole" hasOnlySubstanceUnits="true" boundaryCondition="false" constant="false"/>
      <species id="mw10bcb3fb_7e49_426b_a9b1_dcb44aba3f1a" name="C10c=PDL2" compartment="mw9ad92649_65b8_4cc8_81bc_00d421fc64b2" initialAmount="0" substanceUnits="mole" hasOnlySubstanceUnits="true" boundaryCondition="false" constant="false"/>
      <species id="mw622139a0_0c33_4045_a220_dba788fb1b13" name="C11b=CD80" compartment="mw9ad92649_65b8_4cc8_81bc_00d421fc64b2" initialAmount="0" substanceUnits="mole" hasOnlySubstanceUnits="true" boundaryCondition="false" constant="false"/>
      <species id="mwbea4917b_ca03_449d_9f99_762b5f1579e7" name="C11a=PDL1" compartment="mw9ad92649_65b8_4cc8_81bc_00d421fc64b2" initialAmount="0" substanceUnits="mole" hasOnlySubstanceUnits="true" boundaryCondition="false" constant="false"/>
      <species id="mw5b220734_d70a_4a3c_bb3c_9ba3e14cddba" name="C6b=PDL1" compartment="mw9ad92649_65b8_4cc8_81bc_00d421fc64b2" initialAmount="0" substanceUnits="mole" hasOnlySubstanceUnits="true" boundaryCondition="false" constant="false"/>
      <species id="mw27efde56_d514_4f08_9eb8_1b7e00476c38" name="C7a=PD1" compartment="mw9ad92649_65b8_4cc8_81bc_00d421fc64b2" initialAmount="0" substanceUnits="mole" hasOnlySubstanceUnits="true" boundaryCondition="false" constant="false"/>
      <species id="mw55d1ce8b_51e8_44d5_9183_04aef7a2a7db" name="C6a=PD1" compartment="mw9ad92649_65b8_4cc8_81bc_00d421fc64b2" initialAmount="0" substanceUnits="mole" hasOnlySubstanceUnits="true" boundaryCondition="false" constant="false"/>
      <species id="mw26e4c6b1_b734_4cf8_af22_ae1e35789e75" name="C8a=PDL1" compartment="mw9ad92649_65b8_4cc8_81bc_00d421fc64b2" initialAmount="0" substanceUnits="mole" hasOnlySubstanceUnits="true" boundaryCondition="false" constant="false"/>
      <species id="mweea63cbf_32c9_4edf_8997_7f16ed1ae720" name="C10b=PDL1" compartment="mw9ad92649_65b8_4cc8_81bc_00d421fc64b2" initialAmount="0" substanceUnits="mole" hasOnlySubstanceUnits="true" boundaryCondition="false" constant="false"/>
      <species id="mwd47e624f_a0fe_4d1e_8e4a_7f186657214c" name="C7b=PDL2" compartment="mw9ad92649_65b8_4cc8_81bc_00d421fc64b2" initialAmount="0" substanceUnits="mole" hasOnlySubstanceUnits="true" boundaryCondition="false" constant="false"/>
      <species id="mw0b440b62_9fbb_40a9_8001_461c48c319c8" name="C5=CD80" compartment="mw9ad92649_65b8_4cc8_81bc_00d421fc64b2" initialAmount="0" substanceUnits="mole" hasOnlySubstanceUnits="true" boundaryCondition="false" constant="false"/>
      <species id="mwea38f07a_e85a_4454_85dd_18e78e2b6fc9" name="C4=PDL2" compartment="mw9ad92649_65b8_4cc8_81bc_00d421fc64b2" initialAmount="0" substanceUnits="mole" hasOnlySubstanceUnits="true" boundaryCondition="false" constant="false"/>
      <species id="mw5e99775b_652d_4943_9029_d6f9074d1a93" name="C3=PDL1" compartment="mw9ad92649_65b8_4cc8_81bc_00d421fc64b2" initialAmount="0" substanceUnits="mole" hasOnlySubstanceUnits="true" boundaryCondition="false" constant="false"/>
      <species id="mw22b44228_8ba1_4c55_bbc8_c6e245071f3a" name="C2=PD1" compartment="mw9ad92649_65b8_4cc8_81bc_00d421fc64b2" initialAmount="0" substanceUnits="mole" hasOnlySubstanceUnits="true" boundaryCondition="false" constant="false"/>
      <species id="mwbbab2f17_4751_4120_ace4_c7d7746512bf" name="C{PD1}" compartment="mw9ad92649_65b8_4cc8_81bc_00d421fc64b2" initialAmount="0" substanceUnits="mole" hasOnlySubstanceUnits="true" boundaryCondition="false" constant="false"/>
      <species id="mwd86ca29b_e4c1_4ef7_8e60_8b50a3fb51b6" name="C{PDL1}" compartment="mw9ad92649_65b8_4cc8_81bc_00d421fc64b2" initialAmount="0" substanceUnits="mole" hasOnlySubstanceUnits="true" boundaryCondition="false" constant="false"/>
      <species id="mw141b0e0c_af6d_4909_a797_0fd87823f67d" name="C{PDL2}" compartment="mw9ad92649_65b8_4cc8_81bc_00d421fc64b2" initialAmount="0" substanceUnits="mole" hasOnlySubstanceUnits="true" boundaryCondition="false" constant="false"/>
      <species id="mw04e2d328_0342_4a77_838d_45081314635b" name="C{CD80}" compartment="mw9ad92649_65b8_4cc8_81bc_00d421fc64b2" initialAmount="0" substanceUnits="mole" hasOnlySubstanceUnits="true" boundaryCondition="false" constant="false"/>
      <species id="mwffb60d3d_a136_435a_ab00_c919991ee9d2" name="C{PD1}{PDL1}" compartment="mw9ad92649_65b8_4cc8_81bc_00d421fc64b2" initialAmount="0" substanceUnits="mole" hasOnlySubstanceUnits="true" boundaryCondition="false" constant="false"/>
      <species id="mw1e13f516_d716_40cf_a313_c5a3d3b3b6b7" name="C{PD1}{PDL2}" compartment="mw9ad92649_65b8_4cc8_81bc_00d421fc64b2" initialAmount="0" substanceUnits="mole" hasOnlySubstanceUnits="true" boundaryCondition="false" constant="false"/>
      <species id="mwa2b267b6_b760_4b94_ae4f_7a8de28cecae" name="C{PDL1}{PDL2}" compartment="mw9ad92649_65b8_4cc8_81bc_00d421fc64b2" initialAmount="0" substanceUnits="mole" hasOnlySubstanceUnits="true" boundaryCondition="false" constant="false"/>
      <species id="mw4b7caede_c003_4dc7_b726_6a2bf16978c6" name="C{PD1}{CD80}" compartment="mw9ad92649_65b8_4cc8_81bc_00d421fc64b2" initialAmount="0" substanceUnits="mole" hasOnlySubstanceUnits="true" boundaryCondition="false" constant="false"/>
      <species id="mw1559f97f_f76d_481c_acbc_9494817370c0" name="C{PD1}{PDL1}{PDL2}" compartment="mw9ad92649_65b8_4cc8_81bc_00d421fc64b2" initialAmount="0" substanceUnits="mole" hasOnlySubstanceUnits="true" boundaryCondition="false" constant="false"/>
      <species id="mwbfd43715_44f0_4ce1_bc21_e44563c21464" name="C{PDL1}{CD80}" compartment="mw9ad92649_65b8_4cc8_81bc_00d421fc64b2" initialAmount="0" substanceUnits="mole" hasOnlySubstanceUnits="true" boundaryCondition="false" constant="false"/>
      <species id="mw3b00f62e_2551_4320_a1da_9c343f1b9c47" name="C{PDL2}{CD80}" compartment="mw9ad92649_65b8_4cc8_81bc_00d421fc64b2" initialAmount="0" substanceUnits="mole" hasOnlySubstanceUnits="true" boundaryCondition="false" constant="false"/>
      <species id="mwea57808c_6155_49d8_ab18_939f778c83e4" name="C{PDL1}{PDL2}{CD80}" compartment="mw9ad92649_65b8_4cc8_81bc_00d421fc64b2" initialAmount="0" substanceUnits="mole" hasOnlySubstanceUnits="true" boundaryCondition="false" constant="false"/>
      <species id="mw79f9010d_5433_4ece_9a44_4ad468f064ce" name="C{PD1}{PDL1}{CD80}" compartment="mw9ad92649_65b8_4cc8_81bc_00d421fc64b2" initialAmount="0" substanceUnits="mole" hasOnlySubstanceUnits="true" boundaryCondition="false" constant="false"/>
      <species id="mw04802a9f_79c4_45da_b937_4edd8722c6ab" name="C{PD1}{PDL2}{CD80}" compartment="mw9ad92649_65b8_4cc8_81bc_00d421fc64b2" initialAmount="0" substanceUnits="mole" hasOnlySubstanceUnits="true" boundaryCondition="false" constant="false"/>
      <species id="mw8a01cec3_3849_4893_b0c9_8ce959d8d758" name="C{PD1}{PDL1}{PDL2}{CD80}" compartment="mw9ad92649_65b8_4cc8_81bc_00d421fc64b2" initialAmount="0" substanceUnits="mole" hasOnlySubstanceUnits="true" boundaryCondition="false" constant="false"/>
      <species id="mw5929981d_9687_4c45_b626_23155c888040" name="C13c=CD80" compartment="mw9ad92649_65b8_4cc8_81bc_00d421fc64b2" initialAmount="0" substanceUnits="mole" hasOnlySubstanceUnits="true" boundaryCondition="false" constant="false"/>
      <species id="mw20ed1e32_bd43_4e69_9c81_1a86a05c1a09" name="C15c=CD80" compartment="mw9ad92649_65b8_4cc8_81bc_00d421fc64b2" initialAmount="0" substanceUnits="mole" hasOnlySubstanceUnits="true" boundaryCondition="false" constant="false"/>
      <species id="mw08c8579f_4400_4a02_8dfd_d5bc71f7bb00" name="C16d=CD80" compartment="mw9ad92649_65b8_4cc8_81bc_00d421fc64b2" initialAmount="0" substanceUnits="mole" hasOnlySubstanceUnits="true" boundaryCondition="false" constant="false"/>
      <species id="mwf2c6f1ab_daae_4666_8353_2507d9148563" name="T2=PDL1:PD1=C2" compartment="mw9ad92649_65b8_4cc8_81bc_00d421fc64b2" initialAmount="0" substanceUnits="mole" hasOnlySubstanceUnits="true" boundaryCondition="false" constant="false"/>
      <species id="mw29ae0651_06e7_49c8_bc30_a3dd9c9dad2f" name="T3a=PD1:PDL1=C3" compartment="mw9ad92649_65b8_4cc8_81bc_00d421fc64b2" initialAmount="0" substanceUnits="mole" hasOnlySubstanceUnits="true" boundaryCondition="false" constant="false"/>
      <species id="mwe7f1d049_175a_4657_95e1_1505905a1fb6" name="T3b=CD80:PDL1=C3" compartment="mw9ad92649_65b8_4cc8_81bc_00d421fc64b2" initialAmount="0" substanceUnits="mole" hasOnlySubstanceUnits="true" boundaryCondition="false" constant="false"/>
      <species id="mw1647a03b_5762_433c_9159_7fd582a0656a" name="T4=PD1:PDL2=C4" compartment="mw9ad92649_65b8_4cc8_81bc_00d421fc64b2" initialAmount="0" substanceUnits="mole" hasOnlySubstanceUnits="true" boundaryCondition="false" constant="false"/>
      <species id="mwbc55bd46_9188_4925_81f0_339a2e70d09d" name="T5=PDL1:CD80=C5" compartment="mw9ad92649_65b8_4cc8_81bc_00d421fc64b2" initialAmount="0" substanceUnits="mole" hasOnlySubstanceUnits="true" boundaryCondition="false" constant="false"/>
      <species id="mw4425b0e7_1b83_4e0e_beba_4b4c69069ece" name="T6a=PDL1:PD1=C6a" compartment="mw9ad92649_65b8_4cc8_81bc_00d421fc64b2" initialAmount="0" substanceUnits="mole" hasOnlySubstanceUnits="true" boundaryCondition="false" constant="false"/>
      <species id="mwd1271a26_8e8b_4d8b_a04c_10567377ae50" name="T6c=CD80:PDL1=C6b" compartment="mw9ad92649_65b8_4cc8_81bc_00d421fc64b2" initialAmount="0" substanceUnits="mole" hasOnlySubstanceUnits="true" boundaryCondition="false" constant="false"/>
      <species id="mwee78bb5d_4669_427d_b558_e4f71be8fbae" name="T6b=PD1:PDL1=C6b" compartment="mw9ad92649_65b8_4cc8_81bc_00d421fc64b2" initialAmount="0" substanceUnits="mole" hasOnlySubstanceUnits="true" boundaryCondition="false" constant="false"/>
      <species id="mw36cd47d2_ac86_4d98_8201_09474a894cfc" name="T7a=PDL1:PD1=C7a" compartment="mw9ad92649_65b8_4cc8_81bc_00d421fc64b2" initialAmount="0" substanceUnits="mole" hasOnlySubstanceUnits="true" boundaryCondition="false" constant="false"/>
      <species id="mw762de065_88ee_4758_bd8d_67ab64b41c02" name="T7b=PD1:PDL2=C7b" compartment="mw9ad92649_65b8_4cc8_81bc_00d421fc64b2" initialAmount="0" substanceUnits="mole" hasOnlySubstanceUnits="true" boundaryCondition="false" constant="false"/>
      <species id="mw6835f9fa_4ee7_405d_a0a8_2e129348ae85" name="T8a=PD1:PDL2=C8b" compartment="mw9ad92649_65b8_4cc8_81bc_00d421fc64b2" initialAmount="0" substanceUnits="mole" hasOnlySubstanceUnits="true" boundaryCondition="false" constant="false"/>
      <species id="mwa72d7756_db9c_4db9_a57c_1c11c1cd495a" name="T8a=PD1:PDL1=C8a" compartment="mw9ad92649_65b8_4cc8_81bc_00d421fc64b2" initialAmount="0" substanceUnits="mole" hasOnlySubstanceUnits="true" boundaryCondition="false" constant="false"/>
      <species id="mw67ab497f_4757_4b5b_98aa_d8570e01f56a" name="T8b=CD80:PDL1=C8a" compartment="mw9ad92649_65b8_4cc8_81bc_00d421fc64b2" initialAmount="0" substanceUnits="mole" hasOnlySubstanceUnits="true" boundaryCondition="false" constant="false"/>
      <species id="mwa1939c53_7250_4d76_b045_f61627d50a29" name="T9=PDL1-PD1=C9a" compartment="mw9ad92649_65b8_4cc8_81bc_00d421fc64b2" initialAmount="0" substanceUnits="mole" hasOnlySubstanceUnits="true" boundaryCondition="false" constant="false"/>
      <species id="mw17ac365f_cb6c_42b9_b78e_d99e6b9d7925" name="T9=PDL1-CD80=C9b" compartment="mw9ad92649_65b8_4cc8_81bc_00d421fc64b2" initialAmount="0" substanceUnits="mole" hasOnlySubstanceUnits="true" boundaryCondition="false" constant="false"/>
      <species id="mw20b77c41_13e0_49a0_953a_c91fd7d7c5cf" name="T10a=PDL1:PD1=C10a" compartment="mw9ad92649_65b8_4cc8_81bc_00d421fc64b2" initialAmount="0" substanceUnits="mole" hasOnlySubstanceUnits="true" boundaryCondition="false" constant="false"/>
      <species id="mw136cc60a_9548_4e75_8b2e_002241387814" name="T10b=PD1:PDL1=C10b" compartment="mw9ad92649_65b8_4cc8_81bc_00d421fc64b2" initialAmount="0" substanceUnits="mole" hasOnlySubstanceUnits="true" boundaryCondition="false" constant="false"/>
      <species id="mw68f12698_1433_4cda_a10e_93ec26d84789" name="T10b=PD1:PDL2=C10c" compartment="mw9ad92649_65b8_4cc8_81bc_00d421fc64b2" initialAmount="0" substanceUnits="mole" hasOnlySubstanceUnits="true" boundaryCondition="false" constant="false"/>
      <species id="mw0b174ba8_e849_48eb_93b4_db973c888da1" name="T10c=CD80:PDL1=C10b" compartment="mw9ad92649_65b8_4cc8_81bc_00d421fc64b2" initialAmount="0" substanceUnits="mole" hasOnlySubstanceUnits="true" boundaryCondition="false" constant="false"/>
      <species id="mw9644534c_4222_41b7_924b_6bc3834c4f71" name="T11b=PD1:PDL1=C11a" compartment="mw9ad92649_65b8_4cc8_81bc_00d421fc64b2" initialAmount="0" substanceUnits="mole" hasOnlySubstanceUnits="true" boundaryCondition="false" constant="false"/>
      <species id="mw338a6250_20bf_4be2_a5a1_200afe88ef70" name="T11a=PDL1:CD80=C11b" compartment="mw9ad92649_65b8_4cc8_81bc_00d421fc64b2" initialAmount="0" substanceUnits="mole" hasOnlySubstanceUnits="true" boundaryCondition="false" constant="false"/>
      <species id="mwba8aac76_01a1_445c_bbee_b2663c59b5e4" name="T12b=PD1:PDL2=C12a" compartment="mw9ad92649_65b8_4cc8_81bc_00d421fc64b2" initialAmount="0" substanceUnits="mole" hasOnlySubstanceUnits="true" boundaryCondition="false" constant="false"/>
      <species id="mw49f4363d_2545_4632_8a68_6ff941ea52a9" name="T12a=PDL1:CD80=C12b" compartment="mw9ad92649_65b8_4cc8_81bc_00d421fc64b2" initialAmount="0" substanceUnits="mole" hasOnlySubstanceUnits="true" boundaryCondition="false" constant="false"/>
      <species id="mw3573a0a8_802c_4b59_965e_0311a1607251" name="T13b=PD1:PDL1=C13a" compartment="mw9ad92649_65b8_4cc8_81bc_00d421fc64b2" initialAmount="0" substanceUnits="mole" hasOnlySubstanceUnits="true" boundaryCondition="false" constant="false"/>
      <species id="mwbe019d84_73eb_4542_811e_ddde21b50972" name="T13a=PDL1:CD80=C13c" compartment="mw9ad92649_65b8_4cc8_81bc_00d421fc64b2" initialAmount="0" substanceUnits="mole" hasOnlySubstanceUnits="true" boundaryCondition="false" constant="false"/>
      <species id="mwbbf3e88e_b3a1_43dc_9f93_a8f7d8e3714b" name="T13b=PD1:PDL2=C13b" compartment="mw9ad92649_65b8_4cc8_81bc_00d421fc64b2" initialAmount="0" substanceUnits="mole" hasOnlySubstanceUnits="true" boundaryCondition="false" constant="false"/>
      <species id="mw40490364_ae62_4f1e_b532_2174e15cb207" name="T14a=PDL1:PD1=C14a" compartment="mw9ad92649_65b8_4cc8_81bc_00d421fc64b2" initialAmount="0" substanceUnits="mole" hasOnlySubstanceUnits="true" boundaryCondition="false" constant="false"/>
      <species id="mwcd17ed3d_f81c_4182_a664_7f732b191c4b" name="T14a=PDL1:CD80=C14c" compartment="mw9ad92649_65b8_4cc8_81bc_00d421fc64b2" initialAmount="0" substanceUnits="mole" hasOnlySubstanceUnits="true" boundaryCondition="false" constant="false"/>
      <species id="mwe5639846_69d4_4097_8dab_b26481deb6fb" name="T14b=PD1:PDL1=C14b" compartment="mw9ad92649_65b8_4cc8_81bc_00d421fc64b2" initialAmount="0" substanceUnits="mole" hasOnlySubstanceUnits="true" boundaryCondition="false" constant="false"/>
      <species id="mwb32116b2_cf20_4f2c_baef_bff370422bcb" name="T14c=CD80:PDL1=C14b" compartment="mw9ad92649_65b8_4cc8_81bc_00d421fc64b2" initialAmount="0" substanceUnits="mole" hasOnlySubstanceUnits="true" boundaryCondition="false" constant="false"/>
      <species id="mwdec50edc_b261_475b_9252_d093764d4ce1" name="T15a=PDL1:CD80=C15c" compartment="mw9ad92649_65b8_4cc8_81bc_00d421fc64b2" initialAmount="0" substanceUnits="mole" hasOnlySubstanceUnits="true" boundaryCondition="false" constant="false"/>
      <species id="mw04e5013f_9e11_4818_90d5_b0f71652ab48" name="T15a=PDL1:PD1=C15a" compartment="mw9ad92649_65b8_4cc8_81bc_00d421fc64b2" initialAmount="0" substanceUnits="mole" hasOnlySubstanceUnits="true" boundaryCondition="false" constant="false"/>
      <species id="mw062285c5_cfe2_4ce2_a506_03bebcd022c6" name="T15b=PD1:PDL2=C15b" compartment="mw9ad92649_65b8_4cc8_81bc_00d421fc64b2" initialAmount="0" substanceUnits="mole" hasOnlySubstanceUnits="true" boundaryCondition="false" constant="false"/>
      <species id="mw5b316da0_096c_450e_a0dc_8112ece2a8a0" name="T16b=PD1:PDL2=C16c" compartment="mw9ad92649_65b8_4cc8_81bc_00d421fc64b2" initialAmount="0" substanceUnits="mole" hasOnlySubstanceUnits="true" boundaryCondition="false" constant="false"/>
      <species id="mwc0e15936_3e51_4a8c_8cb2_624f89c53c92" name="T16b=PD1:PDL1=C16b" compartment="mw9ad92649_65b8_4cc8_81bc_00d421fc64b2" initialAmount="0" substanceUnits="mole" hasOnlySubstanceUnits="true" boundaryCondition="false" constant="false"/>
      <species id="mwa94c968f_b890_4460_be45_582b34057d47" name="T16c=CD80:PDL1=C16b" compartment="mw9ad92649_65b8_4cc8_81bc_00d421fc64b2" initialAmount="0" substanceUnits="mole" hasOnlySubstanceUnits="true" boundaryCondition="false" constant="false"/>
      <species id="mw06a13e8b_b26e_4b88_ab7f_a797dc440069" name="T16a=PDL1:PD1=C16a" compartment="mw9ad92649_65b8_4cc8_81bc_00d421fc64b2" initialAmount="0" substanceUnits="mole" hasOnlySubstanceUnits="true" boundaryCondition="false" constant="false"/>
      <species id="mwf76163e6_7c28_4744_9714_a94ddb79f02b" name="T16a=PDL1:CD80=C16d" compartment="mw9ad92649_65b8_4cc8_81bc_00d421fc64b2" initialAmount="0" substanceUnits="mole" hasOnlySubstanceUnits="true" boundaryCondition="false" constant="false"/>
      <species id="mw2a6bcd14_b66d_4ccb_a9c2_0c92f5c0e9cf" name="T2=PDL1:aPDL1" compartment="mw9ad92649_65b8_4cc8_81bc_00d421fc64b2" initialAmount="0" substanceUnits="mole" hasOnlySubstanceUnits="true" boundaryCondition="false" constant="false"/>
      <species id="mw8fee1a22_f6c5_4e7b_95c8_2d8c1d84eb25" name="T3a=PD1:aPD1" compartment="mw9ad92649_65b8_4cc8_81bc_00d421fc64b2" initialAmount="0" substanceUnits="mole" hasOnlySubstanceUnits="true" boundaryCondition="false" constant="false"/>
      <species id="mw81bfffc8_2ba3_4c8f_ad60_bfe8d10b3deb" name="C3=PDL1:aPDL1" compartment="mw9ad92649_65b8_4cc8_81bc_00d421fc64b2" initialAmount="0" substanceUnits="mole" hasOnlySubstanceUnits="true" boundaryCondition="false" constant="false"/>
      <species id="mw177bbb70_e23a_4477_8753_01fe3f07b0df" name="T5=PDL1:aPDL1" compartment="mw9ad92649_65b8_4cc8_81bc_00d421fc64b2" initialAmount="0" substanceUnits="mole" hasOnlySubstanceUnits="true" boundaryCondition="false" constant="false"/>
      <species id="mwdaf6dcfe_6663_4fa7_89c7_be2377490666" name="T6a=PDL1:aPDL1" compartment="mw9ad92649_65b8_4cc8_81bc_00d421fc64b2" initialAmount="0" substanceUnits="mole" hasOnlySubstanceUnits="true" boundaryCondition="false" constant="false"/>
      <species id="mw664eff6e_24d9_4306_ad7d_26d629a6fee7" name="C6b=PDL1:aPDL1" compartment="mw9ad92649_65b8_4cc8_81bc_00d421fc64b2" initialAmount="0" substanceUnits="mole" hasOnlySubstanceUnits="true" boundaryCondition="false" constant="false"/>
      <species id="mwd00da915_de3c_464e_97c8_7ee9aa465723" name="T10a=PDL1:aPDL1" compartment="mw9ad92649_65b8_4cc8_81bc_00d421fc64b2" initialAmount="0" substanceUnits="mole" hasOnlySubstanceUnits="true" boundaryCondition="false" constant="false"/>
      <species id="mw477553cc_5a00_46cf_89a9_00c7c3618605" name="C10b=PDL1:aPDL1" compartment="mw9ad92649_65b8_4cc8_81bc_00d421fc64b2" initialAmount="0" substanceUnits="mole" hasOnlySubstanceUnits="true" boundaryCondition="false" constant="false"/>
      <species id="mwd75a1423_eb73_4d30_8ee9_1c991b069cbf" name="C11a=PDL1:aPDL1" compartment="mw9ad92649_65b8_4cc8_81bc_00d421fc64b2" initialAmount="0" substanceUnits="mole" hasOnlySubstanceUnits="true" boundaryCondition="false" constant="false"/>
      <species id="mw3a08af28_2e66_44bc_9cbf_ec0f2dfc9e38" name="T11a=PDL1:aPDL1" compartment="mw9ad92649_65b8_4cc8_81bc_00d421fc64b2" initialAmount="0" substanceUnits="mole" hasOnlySubstanceUnits="true" boundaryCondition="false" constant="false"/>
      <species id="mwd6f80d74_198d_4ddf_84d9_0c81c274bf3d" name="T12a=PDL1:aPDL1" compartment="mw9ad92649_65b8_4cc8_81bc_00d421fc64b2" initialAmount="0" substanceUnits="mole" hasOnlySubstanceUnits="true" boundaryCondition="false" constant="false"/>
      <species id="mw97933149_d808_40bd_b9a8_51e959900599" name="T7a=PDL1:aPDL1" compartment="mw9ad92649_65b8_4cc8_81bc_00d421fc64b2" initialAmount="0" substanceUnits="mole" hasOnlySubstanceUnits="true" boundaryCondition="false" constant="false"/>
      <species id="mw02dcf971_c2f5_414c_80ce_7909d2df5ceb" name="C8a=PDL1:aPDL1" compartment="mw9ad92649_65b8_4cc8_81bc_00d421fc64b2" initialAmount="0" substanceUnits="mole" hasOnlySubstanceUnits="true" boundaryCondition="false" constant="false"/>
      <species id="mw2e1e86df_cf3d_45da_8a96_65ebe4cc10cb" name="T9=PDL1:aPDL1" compartment="mw9ad92649_65b8_4cc8_81bc_00d421fc64b2" initialAmount="0" substanceUnits="mole" hasOnlySubstanceUnits="true" boundaryCondition="false" constant="false"/>
      <species id="mw7624311c_189c_4de7_8e1d_0376c23077aa" name="C13a=PDL1:aPDL1" compartment="mw9ad92649_65b8_4cc8_81bc_00d421fc64b2" initialAmount="0" substanceUnits="mole" hasOnlySubstanceUnits="true" boundaryCondition="false" constant="false"/>
      <species id="mw2e0489d4_30c3_4b60_8621_89cca4648ff6" name="T13a=PDL1:aPDL1" compartment="mw9ad92649_65b8_4cc8_81bc_00d421fc64b2" initialAmount="0" substanceUnits="mole" hasOnlySubstanceUnits="true" boundaryCondition="false" constant="false"/>
      <species id="mwf08bc650_3dce_4b66_a6e5_555e5402a5cf" name="T14a=PDL1:aPDL1" compartment="mw9ad92649_65b8_4cc8_81bc_00d421fc64b2" initialAmount="0" substanceUnits="mole" hasOnlySubstanceUnits="true" boundaryCondition="false" constant="false"/>
      <species id="mwe9b68482_a453_4275_86dc_6b55dcd49a62" name="C14b=PDL1:aPDL1" compartment="mw9ad92649_65b8_4cc8_81bc_00d421fc64b2" initialAmount="0" substanceUnits="mole" hasOnlySubstanceUnits="true" boundaryCondition="false" constant="false"/>
      <species id="mwddd1a39a_c64e_45d6_b24b_90360e16c0a2" name="T15a=PDL1:aPDL1" compartment="mw9ad92649_65b8_4cc8_81bc_00d421fc64b2" initialAmount="0" substanceUnits="mole" hasOnlySubstanceUnits="true" boundaryCondition="false" constant="false"/>
      <species id="mw2ff070dd_dab4_4f5f_b99a_29fadd86e01a" name="T16a=PDL1:aPDL1" compartment="mw9ad92649_65b8_4cc8_81bc_00d421fc64b2" initialAmount="0" substanceUnits="mole" hasOnlySubstanceUnits="true" boundaryCondition="false" constant="false"/>
      <species id="mw0121fcd1_e60c_489d_866a_225387d965d7" name="C16b=PDL1:aPDL1" compartment="mw9ad92649_65b8_4cc8_81bc_00d421fc64b2" initialAmount="0" substanceUnits="mole" hasOnlySubstanceUnits="true" boundaryCondition="false" constant="false"/>
      <species id="mw32b337b4_6938_4bab_8336_a7f0ced58d2f" name="C2=PD1:aPD1" compartment="mw9ad92649_65b8_4cc8_81bc_00d421fc64b2" initialAmount="0" substanceUnits="mole" hasOnlySubstanceUnits="true" boundaryCondition="false" constant="false"/>
      <species id="mw65b4f54c_a5ec_46af_9028_1884a18ff73b" name="T4=PD1:aPD1" compartment="mw9ad92649_65b8_4cc8_81bc_00d421fc64b2" initialAmount="0" substanceUnits="mole" hasOnlySubstanceUnits="true" boundaryCondition="false" constant="false"/>
      <species id="mw1d1ef01a_73bb_48d3_a63a_bacaace3d4f3" name="C6a=PD1:aPD1" compartment="mw9ad92649_65b8_4cc8_81bc_00d421fc64b2" initialAmount="0" substanceUnits="mole" hasOnlySubstanceUnits="true" boundaryCondition="false" constant="false"/>
      <species id="mw2389ec03_5a8c_4c36_9a2d_c7c56aad95ab" name="T6b=PD1:aPD1" compartment="mw9ad92649_65b8_4cc8_81bc_00d421fc64b2" initialAmount="0" substanceUnits="mole" hasOnlySubstanceUnits="true" boundaryCondition="false" constant="false"/>
      <species id="mw6d34bf8f_7b8f_41f3_8283_720e4a95bc8c" name="C7a=PD1:aPD1" compartment="mw9ad92649_65b8_4cc8_81bc_00d421fc64b2" initialAmount="0" substanceUnits="mole" hasOnlySubstanceUnits="true" boundaryCondition="false" constant="false"/>
      <species id="mw073472ee_3b8e_45b1_ac1a_c23f1a964441" name="T7b=PD1:aPD1" compartment="mw9ad92649_65b8_4cc8_81bc_00d421fc64b2" initialAmount="0" substanceUnits="mole" hasOnlySubstanceUnits="true" boundaryCondition="false" constant="false"/>
      <species id="mw9f69b3f7_8dfb_417f_8b09_94fd38d785ad" name="T8a=PD1:aPD1" compartment="mw9ad92649_65b8_4cc8_81bc_00d421fc64b2" initialAmount="0" substanceUnits="mole" hasOnlySubstanceUnits="true" boundaryCondition="false" constant="false"/>
      <species id="mw68f1ef41_12c4_4774_8638_e9b11e454878" name="C9a=PD1:aPD1" compartment="mw9ad92649_65b8_4cc8_81bc_00d421fc64b2" initialAmount="0" substanceUnits="mole" hasOnlySubstanceUnits="true" boundaryCondition="false" constant="false"/>
      <species id="mw6ff8e8ff_3d7c_40e1_a0b6_ce0900462e8f" name="C10a=PD1:aPD1" compartment="mw9ad92649_65b8_4cc8_81bc_00d421fc64b2" initialAmount="0" substanceUnits="mole" hasOnlySubstanceUnits="true" boundaryCondition="false" constant="false"/>
      <species id="mw180fa79e_490b_434c_b66e_fb31429e58db" name="T10b=PD1:aPD1" compartment="mw9ad92649_65b8_4cc8_81bc_00d421fc64b2" initialAmount="0" substanceUnits="mole" hasOnlySubstanceUnits="true" boundaryCondition="false" constant="false"/>
      <species id="mw447c89e1_5827_42ed_9adc_d3e49bc135c1" name="T11b=PD1:aPD1" compartment="mw9ad92649_65b8_4cc8_81bc_00d421fc64b2" initialAmount="0" substanceUnits="mole" hasOnlySubstanceUnits="true" boundaryCondition="false" constant="false"/>
      <species id="mwd5d4bea9_8528_477f_9a33_71d41caa8514" name="T13b=PD1:aPD1" compartment="mw9ad92649_65b8_4cc8_81bc_00d421fc64b2" initialAmount="0" substanceUnits="mole" hasOnlySubstanceUnits="true" boundaryCondition="false" constant="false"/>
      <species id="mwdd3394fe_3bd1_4561_9780_33f9cfdee533" name="C14a=PD1:aPD1" compartment="mw9ad92649_65b8_4cc8_81bc_00d421fc64b2" initialAmount="0" substanceUnits="mole" hasOnlySubstanceUnits="true" boundaryCondition="false" constant="false"/>
      <species id="mw0d108aa5_f57c_4fb5_9408_cf003ce11308" name="T14b=PD1:aPD1" compartment="mw9ad92649_65b8_4cc8_81bc_00d421fc64b2" initialAmount="0" substanceUnits="mole" hasOnlySubstanceUnits="true" boundaryCondition="false" constant="false"/>
      <species id="mw70613d1e_6e47_4cb5_9701_edacd559fa56" name="C15a=PD1:aPD1" compartment="mw9ad92649_65b8_4cc8_81bc_00d421fc64b2" initialAmount="0" substanceUnits="mole" hasOnlySubstanceUnits="true" boundaryCondition="false" constant="false"/>
      <species id="mwaa5b5fac_fa91_4556_9c12_af4bf8f48bcd" name="T15b=PD1:aPD1" compartment="mw9ad92649_65b8_4cc8_81bc_00d421fc64b2" initialAmount="0" substanceUnits="mole" hasOnlySubstanceUnits="true" boundaryCondition="false" constant="false"/>
      <species id="mw62b77844_f706_4492_bda0_ce4b30477682" name="C16a=PD1:aPD1" compartment="mw9ad92649_65b8_4cc8_81bc_00d421fc64b2" initialAmount="0" substanceUnits="mole" hasOnlySubstanceUnits="true" boundaryCondition="false" constant="false"/>
      <species id="mw7183da1c_e867_4b8a_b243_f223fecad97c" name="T16b=PD1:aPD1" compartment="mw9ad92649_65b8_4cc8_81bc_00d421fc64b2" initialAmount="0" substanceUnits="mole" hasOnlySubstanceUnits="true" boundaryCondition="false" constant="false"/>
      <species id="mw06243a97_5212_44e7_97f1_db3efa09335b" name="T12b=PD1:aPD1" compartment="mw9ad92649_65b8_4cc8_81bc_00d421fc64b2" initialAmount="0" substanceUnits="mole" hasOnlySubstanceUnits="true" boundaryCondition="false" constant="false"/>
      <species id="mw4175bab1_d47f_4a6c_98de_18d759feed30" name="TregT" compartment="mw9ad92649_65b8_4cc8_81bc_00d421fc64b2" initialAmount="10000" substanceUnits="mole" hasOnlySubstanceUnits="true" boundaryCondition="false" constant="false"/>
      <species id="mw1644d2f7_ee32_439a_b79d_64c49448b981" name="TregT_Teff" compartment="mw9ad92649_65b8_4cc8_81bc_00d421fc64b2" initialAmount="0" substanceUnits="mole" hasOnlySubstanceUnits="true" boundaryCondition="false" constant="false"/>
      <species id="mw26332aa5_879f_4ef9_81ce_67531cdfa9f1" name="TregT_mAPCT" compartment="mw9ad92649_65b8_4cc8_81bc_00d421fc64b2" initialAmount="0" substanceUnits="mole" hasOnlySubstanceUnits="true" boundaryCondition="false" constant="false"/>
      <species id="mw026c2e1d_8cf5_4a13_8a64_70fa72695b35" name="MDSC_T" compartment="mw9ad92649_65b8_4cc8_81bc_00d421fc64b2" initialAmount="10000" substanceUnits="mole" hasOnlySubstanceUnits="true" boundaryCondition="false" constant="false"/>
      <species id="mw79d00b15_c06c_4cae_923e_f161f50a408e" name="MDSCsT_Teff" compartment="mw9ad92649_65b8_4cc8_81bc_00d421fc64b2" initialAmount="0" substanceUnits="mole" hasOnlySubstanceUnits="true" boundaryCondition="false" constant="false"/>
      <species id="mw65653f64_185f_46ff_8bf4_e7c1b4146ac8" name="MDSCsT_EngTeff" compartment="mw9ad92649_65b8_4cc8_81bc_00d421fc64b2" initialAmount="0" substanceUnits="mole" hasOnlySubstanceUnits="true" boundaryCondition="false" constant="false"/>
      <species id="mw0c6d46b7_c49a_499a_8d3b_6f25b6e56097" name="TregT_EngAPC" compartment="mw9ad92649_65b8_4cc8_81bc_00d421fc64b2" initialAmount="0" substanceUnits="mole" hasOnlySubstanceUnits="true" boundaryCondition="false" constant="false"/>
      <species id="mwd2f2fa5f_894b_4bbd_87f6_3b64e32bebcb" name="mAPCT_EngTregT" compartment="mw9ad92649_65b8_4cc8_81bc_00d421fc64b2" initialAmount="0" substanceUnits="mole" hasOnlySubstanceUnits="true" boundaryCondition="false" constant="false"/>
      <species id="mw208c7d68_22ca_4e1c_9e62_cd2f149cbe05" name="Teff_EngTregT" compartment="mw9ad92649_65b8_4cc8_81bc_00d421fc64b2" initialAmount="0" substanceUnits="mole" hasOnlySubstanceUnits="true" boundaryCondition="false" constant="false"/>
      <species id="mwab5c3230_0994_4267_a9d6_a8aa192c1a1c" name="PD1_TeffT" compartment="mw9ad92649_65b8_4cc8_81bc_00d421fc64b2" initialAmount="0" substanceUnits="mole" hasOnlySubstanceUnits="true" boundaryCondition="false" constant="false"/>
      <species id="mw6dd64ac0_b5e8_429e_b1fd_3e5d3db7d923" name="PDL1_TeffT" compartment="mw9ad92649_65b8_4cc8_81bc_00d421fc64b2" initialAmount="0" substanceUnits="mole" hasOnlySubstanceUnits="true" boundaryCondition="false" constant="false"/>
      <species id="mw8c7da8c4_6baa_4e52_a302_954b9c2c5a29" name="CD80_TeffT" compartment="mw9ad92649_65b8_4cc8_81bc_00d421fc64b2" initialAmount="0" substanceUnits="mole" hasOnlySubstanceUnits="true" boundaryCondition="false" constant="false"/>
      <species id="mw18f6d676_2a76_4f3c_bebe_b10c7a5672bb" name="CD80_mAPCT" compartment="mw9ad92649_65b8_4cc8_81bc_00d421fc64b2" initialAmount="0" substanceUnits="mole" hasOnlySubstanceUnits="true" boundaryCondition="false" constant="false"/>
      <species id="mw54561843_dd4c_4110_8a3b_153381bede04" name="PDL1_MDSCsT" compartment="mw9ad92649_65b8_4cc8_81bc_00d421fc64b2" initialAmount="0" substanceUnits="mole" hasOnlySubstanceUnits="true" boundaryCondition="false" constant="false"/>
      <species id="mwa26cd795_eb34_4d24_b5d3_eedd40b3ef01" name="PD1_MDSCsT" compartment="mw9ad92649_65b8_4cc8_81bc_00d421fc64b2" initialAmount="0" substanceUnits="mole" hasOnlySubstanceUnits="true" boundaryCondition="false" constant="false"/>
      <species id="mw5d63e0a3_2668_43b4_930a_1babbe601693" name="CD86_mAPCT" compartment="mw9ad92649_65b8_4cc8_81bc_00d421fc64b2" initialAmount="0" substanceUnits="mole" hasOnlySubstanceUnits="true" boundaryCondition="false" constant="false"/>
      <species id="mw03adbe70_0466_4bb5_8a0c_ea7ef41a571f" name="PD1_TregT" compartment="mw9ad92649_65b8_4cc8_81bc_00d421fc64b2" initialAmount="0" substanceUnits="mole" hasOnlySubstanceUnits="true" boundaryCondition="false" constant="false"/>
      <species id="mwda18c22b_1f79_46ec_8eb0_d6120be7a9ef" name="PDL1_TregT" compartment="mw9ad92649_65b8_4cc8_81bc_00d421fc64b2" initialAmount="0" substanceUnits="mole" hasOnlySubstanceUnits="true" boundaryCondition="false" constant="false"/>
      <species id="mw47d3e945_0c4c_48a1_84f1_66572b11e84f" name="CTLA4_TregT" compartment="mw9ad92649_65b8_4cc8_81bc_00d421fc64b2" initialAmount="0" substanceUnits="mole" hasOnlySubstanceUnits="true" boundaryCondition="false" constant="false"/>
      <species id="mw135cf0ed_1f38_40d4_9226_24dda39423ed" name="CTLA4:CD80_TrAT" compartment="mw9ad92649_65b8_4cc8_81bc_00d421fc64b2" initialAmount="0" substanceUnits="mole" hasOnlySubstanceUnits="true" boundaryCondition="false" constant="false"/>
      <species id="mwb69a7df9_4789_48fe_913a_50acf21d6b2c" name="CTLA4:CD86_TrAT" compartment="mw9ad92649_65b8_4cc8_81bc_00d421fc64b2" initialAmount="0" substanceUnits="mole" hasOnlySubstanceUnits="true" boundaryCondition="false" constant="false"/>
      <species id="mwdac87e74_81fd_4729_a263_1c5cd608f90b" name="CTLA4_CTLA4-Trt" compartment="mw9ad92649_65b8_4cc8_81bc_00d421fc64b2" initialAmount="0" substanceUnits="mole" hasOnlySubstanceUnits="true" boundaryCondition="false" constant="false"/>
      <species id="mwb7812da7_66b7_408b_8937_c3929d00757c" name="PDL1:PD1_TrTeff" compartment="mw9ad92649_65b8_4cc8_81bc_00d421fc64b2" initialAmount="0" substanceUnits="mole" hasOnlySubstanceUnits="true" boundaryCondition="false" constant="false"/>
      <species id="mw8e569989_50f3_4095_9d5c_aeb3c9dd8485" name="PDL1:CD80_TrTeff" compartment="mw9ad92649_65b8_4cc8_81bc_00d421fc64b2" initialAmount="0" substanceUnits="mole" hasOnlySubstanceUnits="true" boundaryCondition="false" constant="false"/>
      <species id="mw22d47974_8950_405f_9420_00f3d87cd229" name="PD1:PDL1_TrTeff" compartment="mw9ad92649_65b8_4cc8_81bc_00d421fc64b2" initialAmount="0" substanceUnits="mole" hasOnlySubstanceUnits="true" boundaryCondition="false" constant="false"/>
      <species id="mwc0cb97a0_0976_4e5a_9c41_092c3744b660" name="PDL1:CD80_MDSCT" compartment="mw9ad92649_65b8_4cc8_81bc_00d421fc64b2" initialAmount="0" substanceUnits="mole" hasOnlySubstanceUnits="true" boundaryCondition="false" constant="false"/>
      <species id="mw5190c673_6e3b_467a_8479_6d9eaf116d17" name="PDL1:PD1_MDSCT" compartment="mw9ad92649_65b8_4cc8_81bc_00d421fc64b2" initialAmount="0" substanceUnits="mole" hasOnlySubstanceUnits="true" boundaryCondition="false" constant="false"/>
      <species id="mwad2ce22e_ec12_4a46_a060_5ce4d742f825" name="PD1:PDL1_MDSCT" compartment="mw9ad92649_65b8_4cc8_81bc_00d421fc64b2" initialAmount="0" substanceUnits="mole" hasOnlySubstanceUnits="true" boundaryCondition="false" constant="false"/>
      <species id="mw5a360cd2_93dd_488a_9b22_2554ed3926ab" name="PD1:aPD1_Teff" compartment="mw9ad92649_65b8_4cc8_81bc_00d421fc64b2" initialAmount="0" substanceUnits="mole" hasOnlySubstanceUnits="true" boundaryCondition="false" constant="false"/>
      <species id="mwe16ceec6_ad95_4a8b_a986_ab8ac7bdde88" name="PDL1:aPDL1_Teff" compartment="mw9ad92649_65b8_4cc8_81bc_00d421fc64b2" initialAmount="0" substanceUnits="mole" hasOnlySubstanceUnits="true" boundaryCondition="false" constant="false"/>
      <species id="mwd03d9c17_96d0_4cf5_9a62_48ac869b57a3" name="PDL1:aPDL1_Treg" compartment="mw9ad92649_65b8_4cc8_81bc_00d421fc64b2" initialAmount="0" substanceUnits="mole" hasOnlySubstanceUnits="true" boundaryCondition="false" constant="false"/>
      <species id="mw5e2bbae5_f160_46bd_ba59_edf75b1d4321" name="PD1:aPD1_Treg" compartment="mw9ad92649_65b8_4cc8_81bc_00d421fc64b2" initialAmount="0" substanceUnits="mole" hasOnlySubstanceUnits="true" boundaryCondition="false" constant="false"/>
      <species id="mwd52b5bbb_1f83_4fc1_a62b_b9ea12c3e625" name="PD1:aPD1_MDSCs" compartment="mw9ad92649_65b8_4cc8_81bc_00d421fc64b2" initialAmount="0" substanceUnits="mole" hasOnlySubstanceUnits="true" boundaryCondition="false" constant="false"/>
      <species id="mw258fbc96_3ab8_4e94_a498_d5001c85d2c6" name="PDL1:aPDL1_MDSCs" compartment="mw9ad92649_65b8_4cc8_81bc_00d421fc64b2" initialAmount="0" substanceUnits="mole" hasOnlySubstanceUnits="true" boundaryCondition="false" constant="false"/>
      <species id="mw81b2740f_b436_46c4_b8ce_4b96f7d44fcf" name="TregT_EngTeff" compartment="mw9ad92649_65b8_4cc8_81bc_00d421fc64b2" initialAmount="0" substanceUnits="mole" hasOnlySubstanceUnits="true" boundaryCondition="false" constant="false"/>
      <species id="mw2b3ab971_c49e_446f_b993_6e7d05f76dea" name="Teff_EngMDSC" compartment="mw9ad92649_65b8_4cc8_81bc_00d421fc64b2" initialAmount="0" substanceUnits="mole" hasOnlySubstanceUnits="true" boundaryCondition="false" constant="false"/>
      <species id="mw7d38a03e_bdc8_4860_b869_068fb7853943" name="CD80_TeffT1" compartment="mw9ad92649_65b8_4cc8_81bc_00d421fc64b2" initialAmount="0" substanceUnits="mole" hasOnlySubstanceUnits="true" boundaryCondition="false" constant="false"/>
      <species id="mw293fd3d0_8490_44df_98cd_47588902f3ee" name="PDL1_TeffT1" compartment="mw9ad92649_65b8_4cc8_81bc_00d421fc64b2" initialAmount="0" substanceUnits="mole" hasOnlySubstanceUnits="true" boundaryCondition="false" constant="false"/>
      <species id="mwc71a595c_e542_42cf_9b8f_60356e6beb96" name="PD1_TeffT1" compartment="mw9ad92649_65b8_4cc8_81bc_00d421fc64b2" initialAmount="0" substanceUnits="mole" hasOnlySubstanceUnits="true" boundaryCondition="false" constant="false"/>
      <species id="mw3db25f2c_efa0_485d_aa7f_efd428a190ea" name="PD1:aPD1_Teff1" compartment="mw9ad92649_65b8_4cc8_81bc_00d421fc64b2" initialAmount="0" substanceUnits="mole" hasOnlySubstanceUnits="true" boundaryCondition="false" constant="false"/>
      <species id="mw962a0346_7963_42af_84f7_53c802c9f83a" name="PDL1:aPDL1_Teff1" compartment="mw9ad92649_65b8_4cc8_81bc_00d421fc64b2" initialAmount="0" substanceUnits="mole" hasOnlySubstanceUnits="true" boundaryCondition="false" constant="false"/>
      <species id="mw3394a83e_b817_46f6_8a7c_23fb697b2325" name="TregT1" compartment="mw9ad92649_65b8_4cc8_81bc_00d421fc64b2" initialAmount="10000" substanceUnits="mole" hasOnlySubstanceUnits="true" boundaryCondition="false" constant="false"/>
      <species id="mwb09baab0_64e5_44d3_977a_ef45e6e7aac3" name="CTLA4_TregTS" compartment="mw9ad92649_65b8_4cc8_81bc_00d421fc64b2" initialAmount="0" substanceUnits="mole" hasOnlySubstanceUnits="true" boundaryCondition="false" constant="false"/>
      <species id="mwf0fc5912_e95e_476d_996a_1abbb34149bc" name="CTLA4_aCTLA4-TrTS" compartment="mw9ad92649_65b8_4cc8_81bc_00d421fc64b2" initialAmount="0" substanceUnits="mole" hasOnlySubstanceUnits="true" boundaryCondition="false" constant="false"/>
      <species id="mw305a3b23_3edf_49ec_a933_dd04c72a9081" name="Effector_TT_TregT" compartment="mw9ad92649_65b8_4cc8_81bc_00d421fc64b2" initialAmount="0" substanceUnits="mole" hasOnlySubstanceUnits="true" boundaryCondition="false" constant="false"/>
      <species id="mw03f1e756_30f3_4ea3_888c_19454f6509b4" name="Effector_TT_MDSCs" compartment="mw9ad92649_65b8_4cc8_81bc_00d421fc64b2" initialAmount="0" substanceUnits="mole" hasOnlySubstanceUnits="true" boundaryCondition="false" constant="false"/>
      <species id="mwf55f14ed_eb6d_432c_83dc_f2a36dc9edfe" name="mAPC_T_TregT" compartment="mw9ad92649_65b8_4cc8_81bc_00d421fc64b2" initialAmount="0" substanceUnits="mole" hasOnlySubstanceUnits="true" boundaryCondition="false" constant="false"/>
      <species id="mw28bc0cc0_16dc_4e83_9081_737ad989097e" name="Effector_TT_Count" compartment="mw9ad92649_65b8_4cc8_81bc_00d421fc64b2" initialAmount="0" substanceUnits="mole" hasOnlySubstanceUnits="true" boundaryCondition="false" constant="false"/>
      <species id="mwfe224af9_58b6_4600_97c3_671787a6665b" name="Effector_TT_per_Treg" compartment="mw9ad92649_65b8_4cc8_81bc_00d421fc64b2" initialAmount="0" substanceUnits="mole" hasOnlySubstanceUnits="true" boundaryCondition="false" constant="false"/>
      <species id="mwf172396a_a881_488a_a91e_464bd4248fbd" name="Effector_TT_per_mm3" compartment="mw9ad92649_65b8_4cc8_81bc_00d421fc64b2" initialAmount="0" substanceUnits="mole" hasOnlySubstanceUnits="true" boundaryCondition="false" constant="false"/>
      <species id="mw7fee2833_05a3_4812_bc79_824da179378a" name="Ratio_T/cm3_per_max" compartment="mw9ad92649_65b8_4cc8_81bc_00d421fc64b2" initialAmount="0" substanceUnits="mole" hasOnlySubstanceUnits="true" boundaryCondition="false" constant="false"/>
      <species id="mwfdb94146_6358_44bc_ab7d_c1bd31e52386" name="Effector_Tb" compartment="mw9ad92649_65b8_4cc8_81bc_00d421fc64b2" initialAmount="0" substanceUnits="mole" hasOnlySubstanceUnits="true" boundaryCondition="false" constant="false"/>
      <species id="mwc16b3bab_689b_4198_8331_b1719776a9c1" name="Effector_Ta" compartment="mw9ad92649_65b8_4cc8_81bc_00d421fc64b2" initialAmount="0" substanceUnits="mole" hasOnlySubstanceUnits="true" boundaryCondition="false" constant="false"/>
      <species id="mwcface034_403c_45aa_86bf_7e953437dc1c" name="Effector_Tf" compartment="mw9ad92649_65b8_4cc8_81bc_00d421fc64b2" initialAmount="0" substanceUnits="mole" hasOnlySubstanceUnits="true" boundaryCondition="false" constant="false"/>
    </listOfSpecies>
    <listOfParameters>
      <parameter id="mw46be3e2a_e4cb_4be0_b92c_4608bbf51918" name="Antigen_Intensity" value="0.8" units="dimensionless" constant="true"/>
      <parameter id="mw0b7246f1_888f_4951_bb54_d4be6d8de666" name="BodyWeight (kg)" value="75" units="kilogram" constant="true"/>
      <parameter id="mw90f095b2_2edf_4774_b444_6ecc8e35f1f8" name="CTLA4mAb" value="0" units="MWDERIVEDUNIT_milligram__kilogram" constant="false"/>
      <parameter id="mw5b3cc0ed_c58d_4781_9e81_cec73847310e" name="Tremelimumab_MW" value="146380500" units="MWDERIVEDUNIT_milligram__mole" constant="true"/>
      <parameter id="mwedcb4af9_2cfb_408d_804f_62bed55f440e" name="mole" value="1" units="mole" constant="true"/>
      <parameter id="mwd4b536ca_5e21_4aeb_a9cd_3fb53308e5bb" name="day" value="1" units="MWBUILTINUNIT_day" constant="true"/>
      <parameter id="mwa3c86f9e_32fc_48a9_a94e_9739ed5e529c" name="mg" value="1" units="MWBUILTINPREFIX_milli_MWBUILTINUNIT_gram" constant="true"/>
      <parameter id="mwba62d0fd_6127_4810_a117_9e733d673142" name="CTLA4_counter_on" value="2000" units="MWBUILTINUNIT_day" constant="false"/>
      <parameter id="mw73f71d86_efc9_42ca_b5e4_aa414659af61" name="CTLA4_counter_off" value="2000.0625" units="MWBUILTINUNIT_day" constant="false"/>
      <parameter id="mw5d70ddb3_e3e5_41ba_8fa5_42b431b4f271" name="CTLA4_change_schedule" value="100" units="MWBUILTINUNIT_day" constant="false"/>
      <parameter id="mwf416694b_d227_408e_a847_31b80db6ae6b" name="CTLA4mAb_Dose" value="0" units="MWDERIVEDUNIT_milligram__kilogram" constant="false"/>
      <parameter id="mw74731ef7_bc75_4d8f_9d0e_c03d5e8e1ed5" name="PD1mAb" value="0" units="MWDERIVEDUNIT_milligram__kilogram" constant="false"/>
      <parameter id="mw92d99731_3b40_496e_9045_b23c46ff1945" name="PD1mAb_Dose" value="0" units="MWDERIVEDUNIT_milligram__kilogram" constant="false"/>
      <parameter id="mwdfa84701_6e98_49af_8125_b5b48851d99b" name="Pembrolizumab_MW" value="143600000" units="MWDERIVEDUNIT_milligram__mole" constant="true"/>
      <parameter id="mw2d3eda3a_99d7_46c7_af19_3a48d14cf96c" name="Durvalumab_MW" value="146300000" units="MWDERIVEDUNIT_milligram__mole" constant="true"/>
      <parameter id="mwc4922350_0d71_4015_988a_1f5f8ad65b82" name="PDL1mAb_Dose" value="0" units="MWDERIVEDUNIT_milligram__kilogram" constant="false"/>
      <parameter id="mw14308576_39a1_414c_a2fe_5399165dc944" name="PDL1mAb" value="0" units="MWDERIVEDUNIT_milligram__kilogram" constant="false"/>
      <parameter id="mw3c46d49f_3628_4077_8036_6ce02492aa29" name="PD1_counter_on" value="2000" units="MWBUILTINUNIT_day" constant="false"/>
      <parameter id="mw03977f3f_4a26_428c_999d_657c6693b420" name="PD1_counter_off" value="2000.0416666" units="MWBUILTINUNIT_day" constant="false"/>
      <parameter id="mw08f2bc78_118a_4523_bf78_d38a1c48f101" name="PD1_change_schedule" value="2000" units="MWBUILTINUNIT_day" constant="false"/>
      <parameter id="mwfc16d4b6_7a81_4e50_a75b_b95b9fc1cc43" name="Dose_sched_PD1" value="30" units="MWBUILTINUNIT_day" constant="false"/>
      <parameter id="mw8925892d_b11e_43a0_bebb_ae2e8cfd6dc7" name="New_sched_PD1" value="14" units="MWBUILTINUNIT_day" constant="false"/>
      <parameter id="mw34836eb2_c468_41f8_8eda_a934b67975c6" name="New_sched_PDL1" value="14" units="MWBUILTINUNIT_day" constant="false"/>
      <parameter id="mw5ad726ad_c3cc_460e_94b3_f228b86e4e4c" name="PDL1_change_schedule" value="2000" units="MWBUILTINUNIT_day" constant="false"/>
      <parameter id="mw1f3079d7_1b84_45de_ac95_c5a45997d8c5" name="PDL1_counter_off" value="2000.0416666" units="MWBUILTINUNIT_day" constant="false"/>
      <parameter id="mw8c222f36_c74b_472d_ad6d_20aa259bbb56" name="PDL1_counter_on" value="2000" units="MWBUILTINUNIT_day" constant="false"/>
      <parameter id="mwd1d0a9f5_4340_4a36_b786_4f602a0109ac" name="Dose_sched_PDL1" value="30" units="MWBUILTINUNIT_day" constant="false"/>
      <parameter id="mwbf258694_db6c_459c_b98d_cd015153f782" name="PDL1mAb_New_Dose" value="10" units="MWDERIVEDUNIT_milligram__kilogram" constant="false"/>
      <parameter id="mwb62d4a7e_1003_445d_bc32_9c4f53de1bc1" name="PD1mAb_New_Dose" value="0" units="MWDERIVEDUNIT_milligram__kilogram" constant="false"/>
      <parameter id="mwc677c7a7_19a5_47a1_b37c_fa5b4925ca21" name="Vtdln" value="0.001" units="MWBUILTINUNIT_liter" constant="true"/>
      <parameter id="mwbf8387b9_b3e0_49ce_9e0a_27a5208bb034" name="Cl_CTLA4" value="0.395915055274963" units="MWDERIVEDUNIT_liter__day" constant="true"/>
      <parameter id="mwbba7f221_4100_4e8f_ad7f_2d4cfd5cb33e" name="Cl_PD1" value="0.5" units="MWDERIVEDUNIT_liter__day" constant="true"/>
      <parameter id="mwe56faa7f_ae8d_4ee2_9f49_d30a755a8c32" name="Cl_PDL1" value="0.40797712802887" units="MWDERIVEDUNIT_liter__day" constant="false"/>
      <parameter id="mw06ddc826_9bd4_4e5a_bf06_df7e00319de6" name="New_sched_CTLA4" value="365" units="MWBUILTINUNIT_day" constant="false"/>
      <parameter id="mw5fd9defe_06a7_4eb1_b3de_cbee7ca5f1d4" name="Dose_sched_CTLA4" value="30" units="MWBUILTINUNIT_day" constant="false"/>
      <parameter id="mwbb0c19c5_97f2_452c_a74f_d26178c87753" name="CTLA4mAb_New_Dose" value="0" units="MWDERIVEDUNIT_milligram__kilogram" constant="false"/>
      <parameter id="mw08daf93e_a186_413b_953e_7a7c9ac18c46" name="Avagadro&apos;s_Num" value="6.022e+23" units="dimensionless" constant="true"/>
      <parameter id="mw2eb1705c_fdec_4dd1_ab5c_0dfa4eb7c8c7" name="CD28_receptors-per-Tcell" value="15000" units="dimensionless" constant="true"/>
      <parameter id="mwe192b607_d607_43c2_b2a9_2d2e5ac35819" name="Prob_NT-mAPC_Interact" value="1" units="dimensionless" constant="false"/>
      <parameter id="mw3f79d6d4_c2e9_456f_8daa_57be57456d7d" name="T_Density" value="1" units="dimensionless" constant="false"/>
      <parameter id="mw968e6ae2_2a1d_464e_8109_23985ae50127" name="TDLN_Radius" value="6203.504908994" units="dimensionless" constant="false">
        <notes>
          <body xmlns="http://www.w3.org/1999/xhtml">1cm3 value = 1mL</body>
        </notes>
      </parameter>
      <parameter id="mweb74cf73_ea6a_45c4_a67e_32c8091c03be" name="Precursor_Frequen_NT" value="1" units="dimensionless" constant="false"/>
      <parameter id="mwbf263ed2_0363_4a33_9b9d_371675342220" name="Precursor_Frequen_PNT" value="1" units="dimensionless" constant="false"/>
      <parameter id="mwb0ff4f77_9360_4d70_8a07_559ad942c922" name="T-mAPC_Inter_tmax_min" value="1440" units="dimensionless" constant="true">
        <notes>
          <body xmlns="http://www.w3.org/1999/xhtml">Time that a Tcell has to engage with an APC: 12 min</body>
        </notes>
      </parameter>
      <parameter id="mw3d374873_8b49_4037_a8bb_41ea2bc8576a" name="T_Cell_Diffusion" value="10" units="dimensionless" constant="true">
        <notes>
          <body xmlns="http://www.w3.org/1999/xhtml">Diffusivity of T cells to APCs (or other cells) based on calculated migration from experiments...

10 um2/min</body>
        </notes>
      </parameter>
      <parameter id="mw0b89b879_485e_444b_9535_dd82e6bdf027" name="T-mAPC_Cell_Size" value="12" units="dimensionless" constant="true">
        <notes>
          <body xmlns="http://www.w3.org/1999/xhtml">T and APC cell size (12um)</body>
        </notes>
      </parameter>
      <parameter id="mw251c21c1_c098_40a4_949f_89198369581a" name="Success_NT-mAPC" value="500" units="dimensionless" constant="false">
        <notes>
          <body xmlns="http://www.w3.org/1999/xhtml">Takes into account the antigen strength, signaling and number of interactions before stable encounter is reached (400-500)</body>
        </notes>
      </parameter>
      <parameter id="mw96c9d6c9_8a75_445d_bc07_ee9703ba6476" name="Prob_PNT-mAPC_Interact" value="1" units="dimensionless" constant="false"/>
      <parameter id="mw8df4c84a_b2af_438e_bf67_4a745ffb178f" name="Success_PNT-mAPC" value="500" units="dimensionless" constant="false">
        <notes>
          <body xmlns="http://www.w3.org/1999/xhtml">Takes into account the antigen strength, signaling and number of interactions before stable encounter is reached (400-500)</body>
        </notes>
      </parameter>
      <parameter id="mwb88caf94_1270_44f5_b637_138706357a3b" name="CTLA4-to-CD28_Ratio_nInt" value="0.035" units="dimensionless" constant="false"/>
      <parameter id="mw25dbb876_5325_462c_894e_ed57884aef91" name="CTLA4_receptors-nInt-PNT" value="525" units="dimensionless" constant="false"/>
      <parameter id="mwc4184393_8e9d_4373_b1ab_7de1056a891c" name="CTLA4-to-CD28_Ratio_Int" value="0.035" units="dimensionless" constant="false"/>
      <parameter id="mw1c133df4_83d6_4712_aed6_1f134e009129" name="CTLA4_receptors-Int-PNT" value="525" units="dimensionless" constant="false"/>
      <parameter id="mwe6f1023c_65a8_4ab3_a458_aa977da11925" name="CD80_receptors-per-mAPC" value="130000" units="dimensionless" constant="false"/>
      <parameter id="mw1dc8fe89_2837_4977_bb6e_3d3122550e6a" name="CD86_receptors-per-mAPC" value="208000" units="dimensionless" constant="false"/>
      <parameter id="mwcb0cef10_05d9_4448_b9c1_5c5de0f788ca" name="T_Cell_Clonality" value="100" units="mole" constant="false"/>
      <parameter id="mwa0fc88fb_85a3_4ff0_a4d4_1f8eb7083e04" name="Copies-per-T_Cell_Clone" value="100" units="dimensionless" constant="false"/>
      <parameter id="mw9576fa43_eed7_4fca_a861_0892cfcb4822" name="mAPC_per_T_cell" value="10" units="dimensionless" constant="true"/>
      <parameter id="mw41abc3cd_c3ef_47be_a63a_d1a222a8813e" name="L" value="1" units="MWBUILTINUNIT_liter" constant="true"/>
      <parameter id="mw92b0e054_b006_4b66_8661_72336e5afd8f" name="Volume_PNT-Receptor_Int" value="0.001" units="MWBUILTINUNIT_liter" constant="false"/>
      <parameter id="mw9e74a61c_a7b1_4a73_b747_afb5b7ab2efe" name="CD28_POS-to-Total" value="1" units="dimensionless" constant="false"/>
      <parameter id="mw9368d31b_a6d5_44ed_a8dc_8f61b0d3718b" name="CTLA4_NEG-to-Total" value="0.5" units="dimensionless" constant="false"/>
      <parameter id="mwabd5b32f_66a6_438a_b040_764c3893b761" name="kg" value="1" units="kilogram" constant="true"/>
      <parameter id="mw8c62f9aa_0e08_4e62_86b1_5de4ff6e6845" name="PDL1_receptors-per-Tcell" value="9282" units="dimensionless" constant="true">
        <notes>
          <body xmlns="http://www.w3.org/1999/xhtml">See:  Structure and Interactions of the human programmed cell death 1 receptor

This is value also for activated T cells. Primed Naive T cells may only express a fraction of this number, maybe 20-50%.</body>
        </notes>
      </parameter>
      <parameter id="mwf97d0bd4_e23f_45e3_b6d9_9f2c2ac17d49" name="PD1_receptors-per-Tcell" value="3096" units="dimensionless" constant="true">
        <notes>
          <body xmlns="http://www.w3.org/1999/xhtml">See:  Structure and Interactions of the human programmed cell death 1 receptor

This value is for fully activated T cells. Primed Naive T cells may express only 20-50% of this total.</body>
        </notes>
      </parameter>
      <parameter id="mwcabc146d_623b_4ed3_aba9_6a39ccebfc8a" name="CD80_receptors-per-Tcell" value="30000" units="dimensionless" constant="true">
        <notes>
          <body xmlns="http://www.w3.org/1999/xhtml">Assumed, since CD80 (B7-1) has been found to be directly obtained from APCs during priming (phase 1 in this case) by CD28. Since there are 15000 CD28 receptors per T cell, then we assume that every CD28 receptors have acquired 1 CD80 receptors from interacting with APCs. We also know that CD28 cycling is very slow, so most likely, no more than 30,000 receptors are obtained to be expressed on mature Effector T cells. For Primed_Naive_T cells, assume 20% expression of 15000 receptors, or 10% of 30000 receptors, and then increase this to 30000 receptors total for the effector cells.

See, Acquisition of CD80 by Human T Cells at Early Stages of Activation.

Unlike with CTLA4 transendocytosis of B7 receptors, which also serve to inactivate the mAPCs, we assume that acuqisition of the B7 receptors by CD28 allows them to be fully regenerated, thus it doesn&apos;t affect them negatively in anyway.</body>
        </notes>
      </parameter>
      <parameter id="mwdfc637cd_6a57_4835_a410_4c57c290219c" name="PD1_receptors-per-mAPC" value="9288" units="dimensionless" constant="true">
        <notes>
          <body xmlns="http://www.w3.org/1999/xhtml">Assumed to be 3x as much as expression on T cells, based on MFI comparison in publication: Programmed death-1–induced interleukin-10 production by monocytes impairs CD4+ T cell activation during HIV infection</body>
        </notes>
      </parameter>
      <parameter id="mwa69f0211_5069_4cc7_8689_4021a509234e" name="PDL1_receptors-per-mAPC" value="80372" units="dimensionless" constant="true">
        <notes>
          <body xmlns="http://www.w3.org/1999/xhtml">See:  Structure and Interactions of the human programmed cell death 1 receptor</body>
        </notes>
      </parameter>
      <parameter id="mwed90be12_ab31_4a0c_9790_85c00a2ec19a" name="PDL2_receptors-per-mAPC" value="5243" units="dimensionless" constant="true">
        <notes>
          <body xmlns="http://www.w3.org/1999/xhtml">See:  Structure and Interactions of the human programmed cell death 1 receptor</body>
        </notes>
      </parameter>
      <parameter id="mwb0c16554_ff2d_4d63_9d9c_609b548e6403" name="%PD1_receptor_level_PNT" value="25" units="dimensionless" constant="true">
        <notes>
          <body xmlns="http://www.w3.org/1999/xhtml">See:  Structure and Interactions of the human programmed cell death 1 receptor

This value is for fully activated T cells. Primed Naive T cells may express only 20-50% of this total.</body>
        </notes>
      </parameter>
      <parameter id="mw09ff359c_f25d_4811_b150_7721c5c86101" name="%PDL1_receptor_level_PNT" value="25" units="dimensionless" constant="true">
        <notes>
          <body xmlns="http://www.w3.org/1999/xhtml">See:  Structure and Interactions of the human programmed cell death 1 receptor

This value is for fully activated T cells. Primed Naive T cells may express only 20-50% of this total.</body>
        </notes>
      </parameter>
      <parameter id="mw6507840b_6258_45d9_a33f_537554be77f8" name="%CD80_receptor_level_PNT" value="10" units="dimensionless" constant="true">
        <notes>
          <body xmlns="http://www.w3.org/1999/xhtml">See:  Structure and Interactions of the human programmed cell death 1 receptor

This value is for fully activated T cells. Primed Naive T cells may express only 20-50% of this total.</body>
        </notes>
      </parameter>
      <parameter id="mw3608b3ca_788e_477e_a484_58aff6db2df4" name="mAPC50_per_T_cell" value="3" units="dimensionless" constant="true"/>
      <parameter id="mwf3599139_9166_44ab_82cd_63640452c013" name="PD1_PNT_NEG-to-Max" value="1" units="dimensionless" constant="false"/>
      <parameter id="mw190584a8_addf_4aaa_af48_8f7d16ce3825" name="PDL1_PNT_NEG-to-Max" value="1" units="dimensionless" constant="false"/>
      <parameter id="mw7a2d1385_8dce_4c69_93c0_2574aed11d38" name="CD80_PNT_NEG-to-Max" value="1" units="dimensionless" constant="false"/>
      <parameter id="mwf0b4f7de_5cce_436b_a865_385e15b1214a" name="IS_Scaling" value="2" units="dimensionless" constant="true">
        <notes>
          <body xmlns="http://www.w3.org/1999/xhtml">This diffussion scaling takes into account the following:

The conversion of um3 to liter (1 um3 = 1E-15 liters), but then we consider that diffusivity is more complex and challenging in a lipid bilayer. In fact (from Biochemistry. 5th edition., Section 12.6 Lipids and Many Membrane Proteins Diffuse Rapidly in the Plane of the Membrane, &quot;the magnitude of the observed diffusion coefficient indicates that the viscosity of the membrane is about 100 times that of water, rather like that of olive oil.&quot;

Also,, &quot;The diffusion coefficient of lipids in a variety of membranes is about 1 μm2 s-1. Thus, a phospholipid molecule diffuses an average distance of 2 μm in 1 s. This rate means that a lipid molecule can travel from one end of a bacterium to the other in a second. The magnitude of the observed diffusion coefficient indicates that the viscosity of the membrane is about 100 times that of water, rather like that of olive oil.

In contrast, proteins vary markedly in their lateral mobility. Some proteins are nearly as mobile as lipids, whereas others are virtually immobile. For example, the photoreceptor protein rhodopsin (Section 32.3.1), a very mobile protein, has a diffusion coefficient of 0.4 μm2 s-1. The rapid movement of rhodopsin is essential for fast signaling. At the other extreme is fibronectin, a peripheral glycoprotein that interacts with the extracellular matrix. For fibronectin, D is less than 10-4 μm2 s-1. Fibronectin has a very low mobility because it is anchored to actin filaments on the inside of the plasma membrane through integrin, a transmembrane protein that links the extracellular matrix to the cytoskeleton.&quot;

Reference: Berg JM, Tymoczko JL, Stryer L. Biochemistry. 5th edition. New York: W H Freeman; 2002. Section 12.6, Lipids and Many Membrane Proteins Diffuse Rapidly in the Plane of the Membrane. Available from: https://www.ncbi.nlm.nih.gov/books/NBK22534/

However, we assume that at the immunological synapse, the cells would bring the receptors together and allow them to interact, but they diffuse to each other 100 times slower and with someone directionality and assistance from the cytoskeleton it may be only 10 times slower. Overall, this number can be between 1E-13 and 1E-15 reasonably speaking.
-----------------------------------------------------
Overall, since proteins are directionally guided to the immunological synapse, we assumed that they act similar to those in solution (...meaning the receptor-receptor interactions). At the lower limit the synaptic junction is 15nm (MHC-TCR complex), which is considered to be very small and is the upper limit for our analysis. This, however, is not constant for all molecules and we assume that all the immune checkpoint interactions are on the order of 42nm, as predicted for ICAM1-LFA1 interaction (Wild et al., J. Exp. Med., 1999). More from Wild et al.,: &quot;Our results thus provide support for a model proposed
by Davis and van der Merwe (henceforth called the “kineticsegregation”
model) for T cell antigen recognition (13).
This model postulates that molecules in the contact area between
T cells and APC/target cells will segregate according
to size, and that this segregation is a prerequisite for TCR
triggering. The concept of segregation of T cell surface molecules
according to size was first introduced by Springer
(10). A similar model has been also been proposed recently by
Shaw and Dustin (9). The kinetic-segregation model postulates
that small molecules such as CD2, CD4, CD8, CD28,
and CD154 will localize, together with their extracellular and
cytoplasmic ligands, in zones of especially intimate contact
(z15 nm between membranes) called “close-contact zones,”
and that larger molecules such as integrins, CD43, and CD45
would be excluded from these zones. It is proposed that
TCR binding to peptide–MHC leads to TCR triggering
by trapping the TCR/CD3 complex within the tyrosine
kinase–enriched (and tyrosine phosphatase–deficient) closecontact
zone for a period of time sufficient for tyrosine
phosphorylation of TCR/CD3-associated signaling molecules.
Several lines of evidence support this model. First,
intermembrane distances of 12–15 nm have been measured
in the contact area between cytotoxic T cells and target cells
(59). Second, Kupfer and colleagues (60) have shown that
TCR/CD3 and the integrin LFA-1 are segregated into different
regions at the T cell/APC interface.&quot;


Also, it has been found that...&quot;We propose the following model for synapse formation: initial contact occurs with
the average state (separation ~25–30 nm) stable to both
homogeneous and heterogeneous perturbations in membrane
separation because of low complex densities.&quot;Burroughs et al., Biophysical Journal, 2002). Thus, the synaptic volume average can be taken as approximately 25-30nm, or RDiffusion_Scaling of 1.67-2.</body>
        </notes>
      </parameter>
      <parameter id="mw8cea4c85_4e81_4cb4_b788_11a4892d1239" name="T_cells_per_mAPC" value="75" units="dimensionless" constant="true"/>
      <parameter id="mwa1fbf218_9de7_4abf_8a2c_35f366e9434a" name="Num_TDLN_Considered" value="17" units="dimensionless" constant="false"/>
      <parameter id="mwa6ff53aa_b5be_4b11_a271_de7819c5d680" name="Total_T_per_TDLN" value="5000000" units="mole" constant="true"/>
      <parameter id="mwb730f629_df34_4d51_9568_ab5e9d80d1ac" name="Vol_per_TDLN" value="1" units="dimensionless" constant="true"/>
      <parameter id="mwfc5265a9_a933_4971_8a4a_9ae2b20a820e" name="Vol_Cell-Rec_Tr-PNT" value="0.001" units="MWBUILTINUNIT_liter" constant="false"/>
      <parameter id="mw2915220f_6aee_4804_9c76_7abe63c9d343" name="Vol_Cell-Rec_Tr-mAPC" value="0.001" units="MWBUILTINUNIT_liter" constant="false"/>
      <parameter id="mw4beb67a5_6272_4851_a34b_29af862451d5" name="Tr_cells_per_mAPC" value="75" units="dimensionless" constant="true"/>
      <parameter id="mw87aab7d6_635d_4050_88b5_9b24f93d1d8d" name="mAPC_per_Tr_cell" value="10" units="dimensionless" constant="true"/>
      <parameter id="mw2fc81c82_18d9_4818_9d46_1806f407f327" name="CTLA4_receptors-Tr" value="525" units="dimensionless" constant="false"/>
      <parameter id="mw5b1c0172_9106_4d93_a3e3_99ad3309ff6c" name="CTLA4-to-CD28_Ratio_Tr" value="0.5" units="dimensionless" constant="false"/>
      <parameter id="mw3c166b93_0431_4817_bcaf_386f0c6b0b45" name="T_per_Tr_cell" value="10" units="dimensionless" constant="true"/>
      <parameter id="mwfaf34d84_e70b_406b_8f3b_85a4bb75d669" name="Tr_per_T_cell" value="10" units="dimensionless" constant="true"/>
      <parameter id="mwba5b592d_f49e_4e69_928c_51d8edaaf7fa" name="CTLA4Sig_TrLN-mAPC" value="0.5" units="dimensionless" constant="false"/>
      <parameter id="mw1a53c1e5_308d_4775_9515_7fd58cd7fd90" name="CD80Sig_Tr-PNT" value="1" units="dimensionless" constant="false"/>
      <parameter id="mwc7f59d84_fd96_4452_ab56_5a22add940ec" name="PDL1Sig_Tr-PNT" value="1" units="dimensionless" constant="false"/>
      <parameter id="mwda280c9b_5704_4e50_99d8_72c0684364c6" name="PD1Sig_Tr-PNT" value="1" units="dimensionless" constant="false"/>
      <parameter id="mw8e8e013f_bcd0_4625_90d1_0269af1948bd" name="TrLN-mAPC_Cell_Size" value="12" units="dimensionless" constant="true">
        <notes>
          <body xmlns="http://www.w3.org/1999/xhtml">T and APC cell size (12um)</body>
        </notes>
      </parameter>
      <parameter id="mwe021f821_459e_4540_942b_8f99f1f02097" name="TrLN-PNT_Cell_Size" value="12" units="dimensionless" constant="true">
        <notes>
          <body xmlns="http://www.w3.org/1999/xhtml">T and APC cell size (12um)</body>
        </notes>
      </parameter>
      <parameter id="mw2a1ebfdc_0e40_49e2_b6dd_7a8af9f51e26" name="%_NT_LN" value="56" units="dimensionless" constant="true">
        <notes>
          <body xmlns="http://www.w3.org/1999/xhtml">Diffusivity of T cells to APCs (or other cells) based on calculated migration from experiments...

10 um2/min</body>
        </notes>
      </parameter>
      <parameter id="mw807a3d5c_d690_4480_9dcc_553576b96fa7" name="%_Tr_LN" value="6" units="dimensionless" constant="false">
        <notes>
          <body xmlns="http://www.w3.org/1999/xhtml">Diffusivity of T cells to APCs (or other cells) based on calculated migration from experiments...

10 um2/min</body>
        </notes>
      </parameter>
      <parameter id="mwdcbdcadf_3fd5_4aa4_bab0_b15cf68c31ae" name="Vv_P" value="2.12216206" units="MWBUILTINUNIT_liter" constant="true"/>
      <parameter id="mw8790de3a_8fa8_4399_a86e_074ab9754045" name="T_per_Cancer_Cell_Int" value="1" units="dimensionless" constant="false"/>
      <parameter id="mw81f207f2_7191_42a0_b6ff_3ce2995605ed" name="Total_TC_Sig" value="0.5" units="dimensionless" constant="false"/>
      <parameter id="mw5666760b_0da0_42a9_8c70_ebc77ea32b95" name="T_per_Cancer_Cell_max" value="10" units="dimensionless" constant="false"/>
      <parameter id="mw644d6b0c_1c9b_4b6f_bfbe_195a415a9442" name="Frac_PD1_Exp_Cancer" value="10" units="dimensionless" constant="false"/>
      <parameter id="mw70067f8d_a50e_47d9_9b29_ef24d4837511" name="Frac_PDL1_Exp_Cancer" value="30" units="dimensionless" constant="false"/>
      <parameter id="mw7459c187_cc00_4edb_baa0_a4818a49d9d1" name="PDL1_receptors_per_C_Cl" value="80372" units="dimensionless" constant="false"/>
      <parameter id="mwaa2b72cc_d31a_4a24_ac05_4dbc71924f29" name="PD1_receptors_per_C_Cl" value="9288" units="dimensionless" constant="false"/>
      <parameter id="mw495e72c6_5ea9_4e43_9ff5_d988f1b164ff" name="CD80_receptors_per_C_Cl" value="30000" units="dimensionless" constant="false"/>
      <parameter id="mw594cd42c_187e_41bc_b79b_095aeecdded3" name="Frac_CD80_Exp_Cancer" value="10" units="dimensionless" constant="false"/>
      <parameter id="mwc9a58f2b_4c80_43ef_a30e_db202e74adf5" name="PDL2_receptors_per_C_Cl" value="5243" units="dimensionless" constant="false"/>
      <parameter id="mw88482d0d_d543_42f8_b197_3319b971ec48" name="Frac_PDL2_Exp_Cancer" value="30" units="dimensionless" constant="false"/>
      <parameter id="mwfc6b4557_ce5b_4d35_903d_14b2b6e4085b" name="Cancer_per_T_Cell_Int" value="1" units="dimensionless" constant="false"/>
      <parameter id="mw192cf485_5327_4fa8_8acd_07560071dc72" name="Cancer_per_T_Cell_max" value="4" units="dimensionless" constant="false"/>
      <parameter id="mw5303965a_8443_44d9_9fca_0c2b61a01413" name="TC_per_max" value="3" units="dimensionless" constant="false"/>
      <parameter id="mw9c8723c0_cd4d_4f1a_9b8b_b8c8781e3e3b" name="CTLA4Sig_TrLN" value="0" units="dimensionless" constant="false"/>
      <parameter id="mw100c195b_f920_41cc_92b3_5e171624dcea" name="V_T:C_2" value="0.01" units="MWBUILTINUNIT_liter" constant="false"/>
      <parameter id="mw229f7e4a_20ee_4372_9d13_01a7e35a5ffc" name="V_T:C_3" value="0.01" units="MWBUILTINUNIT_liter" constant="false"/>
      <parameter id="mwa6f32d3d_7ba3_484a_a88a_95d46aa0c165" name="V_T:C_4" value="0.01" units="MWBUILTINUNIT_liter" constant="false"/>
      <parameter id="mw62535f9d_60eb_43ab_b54e_05e019e4dcab" name="V_T:C_5" value="0.01" units="MWBUILTINUNIT_liter" constant="false"/>
      <parameter id="mwe3dd358e_687e_4ee1_a59c_2867a77669f9" name="V_T:C_6" value="0.01" units="MWBUILTINUNIT_liter" constant="false"/>
      <parameter id="mwe35c6b0f_a9b8_47dd_be11_609f59534508" name="V_T:C_7" value="0.01" units="MWBUILTINUNIT_liter" constant="false"/>
      <parameter id="mwb8163326_aad0_485c_9daa_a36f0459e000" name="V_T:C_8" value="0.01" units="MWBUILTINUNIT_liter" constant="false"/>
      <parameter id="mwdabefdc6_c199_4974_8604_c677bc7f1da8" name="V_T:C_9" value="0.01" units="MWBUILTINUNIT_liter" constant="false"/>
      <parameter id="mwf7a51314_3b42_43bd_8937_301838cd9616" name="V_T:C_10" value="0.01" units="MWBUILTINUNIT_liter" constant="false"/>
      <parameter id="mw1b3cff4a_c3ca_4f5e_b8e8_f37d15582801" name="V_T:C_11" value="0.01" units="MWBUILTINUNIT_liter" constant="false"/>
      <parameter id="mw980c8039_8288_4668_9934_d5233d4e1bdb" name="V_T:C_12" value="0.01" units="MWBUILTINUNIT_liter" constant="false"/>
      <parameter id="mwa6a2aeb4_894e_4b47_b0cb_2144c29b5d4f" name="V_T:C_13" value="0.01" units="MWBUILTINUNIT_liter" constant="false"/>
      <parameter id="mw10054769_21d7_47a5_ab1f_2f18a180ac3f" name="V_T:C_14" value="0.01" units="MWBUILTINUNIT_liter" constant="false"/>
      <parameter id="mw7911ca3d_9194_4aab_872c_17dda65349ed" name="V_T:C_15" value="0.01" units="MWBUILTINUNIT_liter" constant="false"/>
      <parameter id="mw924892e8_21b0_4138_aebd_303b27de8b87" name="V_T:C_16" value="0.01" units="MWBUILTINUNIT_liter" constant="false"/>
      <parameter id="mw8e6b5264_82b7_4ec5_83b9_34b1380ae1b7" name="%{Other}C" value="0.01" units="dimensionless" constant="false"/>
      <parameter id="mw4c691164_bcab_4bee_8669_b1de5a5dd652" name="%{PD1}C" value="0.01" units="dimensionless" constant="false"/>
      <parameter id="mwcb7192ee_93e5_43e4_a183_50e1d3d4be24" name="%{PDL1}C" value="0.01" units="dimensionless" constant="false"/>
      <parameter id="mw99ebbe62_fa77_459c_a0f9_49b093e9ab4f" name="%{PDL2}C" value="0.01" units="dimensionless" constant="false"/>
      <parameter id="mw82403e4f_2e0c_4e21_84ee_3e5291a1956e" name="%{CD80}C" value="0.01" units="dimensionless" constant="false"/>
      <parameter id="mw456d4be0_d3f5_452d_aa03_414f0a7c6a54" name="%{PD1}{L1}C" value="0.01" units="dimensionless" constant="false"/>
      <parameter id="mw5fbc734a_fe80_485f_8de0_ec235589ff02" name="%{PD1}{L2}C" value="0.01" units="dimensionless" constant="false"/>
      <parameter id="mwfab12196_8587_44ce_9934_45a287ab440e" name="%{PDL1}{PDL2}C" value="0.01" units="dimensionless" constant="false"/>
      <parameter id="mwea12a089_0cf1_4c57_b597_95d68c9dc9b2" name="%{CD80}{PD1}C" value="0.01" units="dimensionless" constant="false"/>
      <parameter id="mweeeb05e0_51e7_4db4_9b3d_10d77feceea5" name="%{PD1}{L1}{L2}C" value="0.01" units="dimensionless" constant="false"/>
      <parameter id="mwa73922bf_827c_450f_a805_3b50d8d89460" name="%{PDL1}{80}C" value="0.01" units="dimensionless" constant="false"/>
      <parameter id="mw9478055d_9fda_4557_b8ba_d10498b9c81c" name="%{PDL2}{80}C" value="0.01" units="dimensionless" constant="false"/>
      <parameter id="mw172845fc_56e1_4ce8_96e6_170b01de9a79" name="%{PDL1}{80}{L2}C" value="0.01" units="dimensionless" constant="false"/>
      <parameter id="mw066f15b2_105b_4ec5_bf73_51de026f3018" name="%{PD1}{80}{L1}C" value="0.01" units="dimensionless" constant="false"/>
      <parameter id="mw34b99613_58f5_4f3d_a8e3_c7b1ac4723ef" name="%{PD1}{80}{PDL2}C" value="0.01" units="dimensionless" constant="false"/>
      <parameter id="mw6fd51dc5_a462_4346_b159_7ea50d5b60a6" name="%{PD1}{80}{L1}{L2}C" value="0.01" units="dimensionless" constant="false"/>
      <parameter id="mw4c2f0f77_2263_4b30_a400_495133b4e17c" name="Sig_T2=PDL1" value="0.01" units="dimensionless" constant="false"/>
      <parameter id="mw7d1d6515_ca23_4fc9_8a58_b591f55f9476" name="Sig_T3a=PD1" value="0.01" units="dimensionless" constant="false"/>
      <parameter id="mw4750b0da_99b0_4c73_9721_20717b014696" name="Sig_T3b=CD80" value="0.01" units="dimensionless" constant="false"/>
      <parameter id="mwae71bbb5_c8f1_4a50_bac2_82dcc298548a" name="Sig_T4=PD1" value="0.01" units="dimensionless" constant="false"/>
      <parameter id="mwdb69a9f7_df41_4b97_b8ce_47ac251bdf12" name="Sig_T5=PDL1" value="0.01" units="dimensionless" constant="false"/>
      <parameter id="mw141a2fcd_2146_4271_bfd3_f0473f822a60" name="Sig_T6a=PDL1" value="0.01" units="dimensionless" constant="false"/>
      <parameter id="mwe42860b1_0dca_4ec2_9e03_274b3c4e81f9" name="Sig_T6b=PD1" value="0.01" units="dimensionless" constant="false"/>
      <parameter id="mw7b392eed_2461_4b7d_9481_5f744f0938d7" name="Sig_T6c=CD80" value="0.01" units="dimensionless" constant="false"/>
      <parameter id="mw6a60f2ba_eb1e_49e4_8712_84448199f983" name="Sig_T7b=PD1" value="0.01" units="dimensionless" constant="false"/>
      <parameter id="mwa3811054_2e05_442b_9d1f_a0c503ad427c" name="Sig_T7a=PDL1" value="0.01" units="dimensionless" constant="false"/>
      <parameter id="mwbf502547_fedf_4d43_885f_1ef0dfdf9292" name="Sig_T8a=PD1" value="0.01" units="dimensionless" constant="false"/>
      <parameter id="mwfc9c3085_894a_4d6c_beab_4c841c9ddcd1" name="Sig_T8b=CD80" value="0.01" units="dimensionless" constant="false"/>
      <parameter id="mw5ede0ac0_3540_4c6f_9e2a_07e6fc26653f" name="Sig_T9=PDL1" value="0.01" units="dimensionless" constant="false"/>
      <parameter id="mw5e26b0dc_c5ca_4672_9dd9_b2a9d5186736" name="Sig_T10a=PDL1" value="0.01" units="dimensionless" constant="false"/>
      <parameter id="mw5a305d09_a418_4401_802d_42a3e4fa9766" name="Sig_T10b=PD1" value="0.01" units="dimensionless" constant="false"/>
      <parameter id="mw4f9d20fb_5402_4ad5_8064_ad082530a7d3" name="Sig_T10c=CD80" value="0.01" units="dimensionless" constant="false"/>
      <parameter id="mwd86d7392_435b_47b9_9bae_c019a0d1bab1" name="Sig_T11b=PD1" value="0.01" units="dimensionless" constant="false"/>
      <parameter id="mw28216d09_33c5_4fe8_a740_e19d06719d24" name="Sig_T11a=PDL1" value="0.01" units="dimensionless" constant="false"/>
      <parameter id="mw8568aa33_c7d4_46c7_9538_f6ab4c1b4d80" name="Sig_T12a=PDL1" value="0.01" units="dimensionless" constant="false"/>
      <parameter id="mwab374b9d_6c2a_4d82_85b8_8b1a7a6378cd" name="Sig_T12b=PD1" value="0.01" units="dimensionless" constant="false"/>
      <parameter id="mw2bd08592_93cd_4c5b_9ae0_9ed6d7e02f4d" name="Sig_T13b=PD1" value="0.01" units="dimensionless" constant="false"/>
      <parameter id="mw8064186d_08db_487a_aa81_06f81dd51058" name="Sig_T13a=PDL1" value="0.01" units="dimensionless" constant="false"/>
      <parameter id="mwdddc5774_e1db_4186_a486_9c04145fd998" name="Sig_T14a=PDL1" value="0.01" units="dimensionless" constant="false"/>
      <parameter id="mw5ef375f1_bfcc_41c3_80ca_407bdc8e8bfe" name="Sig_T14b=PD1" value="0.01" units="dimensionless" constant="false"/>
      <parameter id="mwa95ef66b_0475_4644_8873_2b4c082217ed" name="Sig_T14c=CD80" value="0.01" units="dimensionless" constant="false"/>
      <parameter id="mw9863d5ae_980b_4e78_b9b9_3419e3a890c6" name="Sig_T15b=PD1" value="0.01" units="dimensionless" constant="false"/>
      <parameter id="mw1331c0d1_ce72_47f7_9b7f_4c64d15d791d" name="Sig_T15a=PDL1" value="0.01" units="dimensionless" constant="false"/>
      <parameter id="mw2d829e01_589d_4cbb_8be0_514966002902" name="Sig_T16c=CD80" value="0.01" units="dimensionless" constant="false"/>
      <parameter id="mw8a652b31_abf7_416c_b2ce_8337bc88d696" name="Sig_T16b=PD1" value="0.01" units="dimensionless" constant="false"/>
      <parameter id="mw5f7dae2f_eead_4334_9a42_7ff88be567b3" name="Sig_T16a=PDL1" value="0.01" units="dimensionless" constant="false"/>
      <parameter id="mwbf4100a0_5a50_48de_a6b4_f443ed913a66" name="Sig_T2=Total" value="0.01" units="dimensionless" constant="false"/>
      <parameter id="mw0045fe5f_cac8_428b_8d8d_7817946ecaa8" name="Sig_T3=Total" value="0.01" units="dimensionless" constant="false"/>
      <parameter id="mw5714ab34_1794_49fc_892d_7fc5545eda64" name="Sig_T4=Total" value="0.01" units="dimensionless" constant="false"/>
      <parameter id="mw97adb51b_8e92_4333_857f_b34a1deada53" name="Sig_T5=Total" value="0.01" units="dimensionless" constant="false"/>
      <parameter id="mwaf1ae552_c156_40dc_b9d1_497353a1248f" name="Sig_T6=Total" value="0.01" units="dimensionless" constant="false"/>
      <parameter id="mwb88caaff_ecb3_4d0a_8ff3_d20f7bc49336" name="Sig_T7=Total" value="0.01" units="dimensionless" constant="false"/>
      <parameter id="mw5ed167c8_4ad6_4bec_9bc4_4f32f8bc2711" name="Sig_T8=Total" value="0.01" units="dimensionless" constant="false"/>
      <parameter id="mw00553ac2_6f51_4c83_8551_873825204e0e" name="Sig_T9=Total" value="0.01" units="dimensionless" constant="false"/>
      <parameter id="mwe48a3505_ec51_4d84_84c9_6070a23ef903" name="Sig_T10=Total" value="0.01" units="dimensionless" constant="false"/>
      <parameter id="mwb2bfd5d1_9e5c_4eab_847e_89987e763418" name="Sig_T11=Total" value="0.01" units="dimensionless" constant="false"/>
      <parameter id="mw113f3cec_3fee_4f59_82bc_84d44c154b73" name="Sig_T12=Total" value="0.01" units="dimensionless" constant="false"/>
      <parameter id="mw9a72f568_3341_4f07_a521_14c6a8cf0231" name="Sig_T13=Total" value="0.01" units="dimensionless" constant="false"/>
      <parameter id="mw94227189_24b8_4d80_924b_234d9021f394" name="Sig_T14=Total" value="0.01" units="dimensionless" constant="false"/>
      <parameter id="mwc1301ea3_c313_4c8f_99bb_051973879ffc" name="Sig_T15=Total" value="0.01" units="dimensionless" constant="false"/>
      <parameter id="mw1c5fb686_b36b_4064_9f90_f62455544ab8" name="Sig_T16=Total" value="0.01" units="dimensionless" constant="false"/>
      <parameter id="mwc5443000_190e_4990_a2f4_bfdbaee6f70d" name="Sig_T=Other" value="0.15" units="dimensionless" constant="false"/>
      <parameter id="mw1326ebf9_4ff5_456b_88cf_c2fa869d1d67" name="Sig_T1=Total" value="0.01" units="dimensionless" constant="false"/>
      <parameter id="mw55de633c_3fce_41e9_9d12_1debdda0299a" name="%PDL2_Exp_Cancer" value="37" units="dimensionless" constant="false"/>
      <parameter id="mwf24105e1_ca80_42a7_a313_2cc52f46d163" name="%CD80_Exp_Cancer" value="0" units="dimensionless" constant="false"/>
      <parameter id="mw02cd606d_35b4_422d_b457_0793a5418478" name="%PDL1_Exp_Cancer" value="20" units="dimensionless" constant="false"/>
      <parameter id="mw77a83368_229b_4a0d_b804_e129a072c1cc" name="%PD1_Exp_Cancer" value="0" units="dimensionless" constant="false"/>
      <parameter id="mwd73d3627_d4b4_4588_92cc_cf26691ec271" name="TheEnd" value="1" units="dimensionless" constant="false"/>
      <parameter id="mwc304ffac_63cf_41f6_90d1_1b7631ea5a0d" name="%T_Tregs_per_Cancer" value="0.05" units="dimensionless" constant="false"/>
      <parameter id="mw9d7672c6_07a6_4524_9438_a8997da6515c" name="Vol_Cell-Rec_Tr-APCT" value="0.001" units="MWBUILTINUNIT_liter" constant="false"/>
      <parameter id="mw7e502509_5cb4_4e1f_86dd_fbbf57081ad1" name="Vol_Cell-Rec_MDSC-TeffT" value="0.001" units="MWBUILTINUNIT_liter" constant="false"/>
      <parameter id="mw516dddfa_9dda_48f8_b8ed_f0da8dcdd69f" name="Vol_Cell-Rec_Tr-TeffT" value="0.001" units="MWBUILTINUNIT_liter" constant="false"/>
      <parameter id="mw78979fcd_1a52_4a44_8c0c_838d0e77d806" name="Sig_TrTeff=PDL1" value="0.01" units="dimensionless" constant="false"/>
      <parameter id="mw61acfe40_08a3_48af_8b22_7f2f9b64d4cc" name="Sig_TrTeff=PD1" value="0.01" units="dimensionless" constant="false"/>
      <parameter id="mwb7b4840c_ba91_4734_8d10_432e13d20b56" name="Sig_TrTeff=CD80" value="0.01" units="dimensionless" constant="false"/>
      <parameter id="mwc71823ca_ad10_453a_8813_308c944ecdb7" name="Sig_MDSCTeff=CD80" value="0.01" units="dimensionless" constant="false"/>
      <parameter id="mwcd2576b0_8118_4419_8929_1c8471e45796" name="Sig_MDSCTeff=PD1" value="0.01" units="dimensionless" constant="false"/>
      <parameter id="mw879e537a_3a92_4240_8b58_14c646ed90c6" name="Sig_MDSCTeff=PDL1" value="0.01" units="dimensionless" constant="false"/>
      <parameter id="mwa3cdc656_9302_41d7_a8f1_71f0b32909a6" name="Sig_TrAPCT=CTLA4" value="0.01" units="dimensionless" constant="false"/>
      <parameter id="mw027754b4_327b_4769_9027_73270ac97033" name="Sig_TrTeff=Total" value="0.01" units="dimensionless" constant="false"/>
      <parameter id="mwa0c17e17_160d_4ed7_9fbe_898110eeeeed" name="Sig_MDSCTeff=Total" value="0.01" units="dimensionless" constant="false"/>
      <parameter id="mwda22befc_af84_446b_be03_f9bc88149b90" name="Sig_TrAPCT=Total" value="0.01" units="dimensionless" constant="false"/>
      <parameter id="mw1c778ea2_f36d_470c_ae2c_4087baf4e375" name="Sig_MDSCTeff=Other" value="0.15" units="dimensionless" constant="false"/>
      <parameter id="mwafcab468_ff58_418c_bb18_8e2996a65a93" name="Sig_TrAPC=Other" value="0" units="dimensionless" constant="false"/>
      <parameter id="mw367666c9_6c27_47bc_ae74_74c1c143fb17" name="Sig_TrACTLA4S=Total" value="0.01" units="dimensionless" constant="false"/>
      <parameter id="mwf4c5dcc8_e52e_4525_bee6_7b4638e118bb" name="Sigmax_TrTeff=CD80" value="0.04847773276587" units="dimensionless" constant="false">
        <notes>
          <body xmlns="http://www.w3.org/1999/xhtml">0.048477732765870</body>
        </notes>
      </parameter>
      <parameter id="mwac43b4e6_0da6_4161_8af9_442f12bb1ceb" name="Sigmax_TrTeff=PD1" value="0.105576050740299" units="dimensionless" constant="false"/>
      <parameter id="mw4e80ef88_4eba_4a18_b631_815ca1abc734" name="Sigmax_TrTeff=PDL1" value="0.040757673122924" units="dimensionless" constant="false"/>
      <parameter id="mwa9e5038f_6361_43ac_b051_38ebfb3917d9" name="Sig_TrTeff=Other" value="0.15" units="dimensionless" constant="false"/>
      <parameter id="mw82ba525d_034a_4e9d_9cf5_9d0b695f8c5a" name="Sig_PNT=CTLA4/PD1/L1/CD80" value="0" units="dimensionless" constant="false"/>
      <parameter id="mw7ada37d4_c567_41a4_98f1_633a64a40aea" name="Sigmax_PNT=CTLA4" value="0.969874083365983" units="dimensionless" constant="true"/>
      <parameter id="mw094d3b68_8003_4f78_9968_e15bbc1a731a" name="Sigmax_PNT=CD80" value="0.023415170634337" units="dimensionless" constant="true"/>
      <parameter id="mw16c1970e_54b3_49e2_9fc0_018e86b94e10" name="Sigmax_PNT=PD1" value="0.046478398724424" units="dimensionless" constant="true"/>
      <parameter id="mw06f28a3d_364a_488b_a348_c46f59e8460d" name="Sigmax_PNT=PDL1" value="0.044654092633377" units="dimensionless" constant="true"/>
      <parameter id="mw5a266f74_0b0a_41f7_8ab1_845e92fff5c8" name="Prolif_Fract" value="718.30381081261" units="MWDERIVEDUNIT_1__hour" constant="false"/>
      <parameter id="mw6a6639e5_ee84_48b3_8bd0_984c717f68cb" name="Prolif_Thresh" value="93.3228814974499" units="MWDERIVEDUNIT_1__hour" constant="false">
        <notes>
          <body xmlns="http://www.w3.org/1999/xhtml">The current value (93.322881497449913) is optimized for no checkpoints and 100000 replication for 5 days, 3 times per day doubling each time).

For all mg/kg CTLA-4 : 93.316513032713488, which gives 1.5x the standar amount and should help with synergy in between CTLA-4 and PD-1/L1.</body>
        </notes>
      </parameter>
      <parameter id="mwf458d263_1f31_4e10_a066_5c2454961d3e" name="SigWeight_PNT=PDL1" value="0.0375" units="dimensionless" constant="true"/>
      <parameter id="mwfab17803_a393_4651_bab9_e4d9a5406b99" name="SigWeight_PNT=PD1" value="0.0375" units="dimensionless" constant="true"/>
      <parameter id="mw033077db_d0be_4239_a587_8c17172a730b" name="SigWeight_PNT=CD80" value="0.01875" units="dimensionless" constant="true"/>
      <parameter id="mwdfe21d5d_02e9_4d4f_84f3_007d6962dda4" name="SigWeight_PNT=CTLA4" value="0.80625" units="dimensionless" constant="true"/>
      <parameter id="mw32215f52_6eb7_491e_9672_39c343e54f1d" name="Sigmax_TrPNT=PDL1" value="0.010435276038579" units="dimensionless" constant="true">
        <notes>
          <body xmlns="http://www.w3.org/1999/xhtml">0.010435276038579</body>
        </notes>
      </parameter>
      <parameter id="mw57c9c163_9139_42ed_a276_465935efd667" name="Sigmax_TrPNT=PD1" value="0.034241128974446" units="dimensionless" constant="true">
        <notes>
          <body xmlns="http://www.w3.org/1999/xhtml">0.034241128974446</body>
        </notes>
      </parameter>
      <parameter id="mwfbd284af_5233_4282_834d_399164dfbf4f" name="Sigmax_TrPNT=CD80" value="0.020305138677358" units="dimensionless" constant="true"/>
      <parameter id="mw3536d1c4_a537_45b6_95f6_e046050d41ed" name="SigWeight_TrPNT=CD80" value="0.333333333333333" units="dimensionless" constant="true"/>
      <parameter id="mw28daf23a_6839_414c_9358_2502c3b6ffc2" name="SigWeight_TrPNT=PD1" value="0.333333333333333" units="dimensionless" constant="true"/>
      <parameter id="mwe3a76cb4_e7c8_4954_88ce_b1840dedb916" name="SigWeight_TrPNT=PDL1" value="0.333333333333333" units="dimensionless" constant="true"/>
      <parameter id="mwa0a0549c_6a0f_4b27_98ac_56f688fb59a6" name="Sigmax_TrPNT=Other" value="1" units="dimensionless" constant="false"/>
      <parameter id="mwc91b9e35_8872_4d07_9b27_8a7d763c616d" name="SigWeight_TrPNT=Other" value="0.2" units="dimensionless" constant="false"/>
      <parameter id="mw0d66d91c_7481_49cc_99d9_17c4d33ca7a7" name="Sig_TrPNT=PD1/L1/CD80" value="0" units="dimensionless" constant="false"/>
      <parameter id="mw5dc9a269_9ef5_4e0a_9c55_f302070f707f" name="Sigmax_TrAPCT=CTLA4" value="0.1528647380076" units="dimensionless" constant="false"/>
      <parameter id="mwaef8ecff_107c_4efb_b18e_aef96b30bf1d" name="Sigweight_TrTeff=PDL1" value="0.208333" units="dimensionless" constant="false"/>
      <parameter id="mw14ea39ed_49b5_4591_8ab5_7ae686f42aa8" name="Sigweight_TrTeff=PD1" value="0.541667" units="dimensionless" constant="false"/>
      <parameter id="mw26396b98_d2e9_4b6e_972b_835eee3eec88" name="Sigweight_TrTeff=CD80" value="0.25" units="dimensionless" constant="false">
        <notes>
          <body xmlns="http://www.w3.org/1999/xhtml">0.048477732765870</body>
        </notes>
      </parameter>
      <parameter id="mwd376d3ce_be11_467d_a039_ba2932e02dfa" name="Sigmax_MDSCTeff=CD80" value="0.048477683187074" units="dimensionless" constant="false"/>
      <parameter id="mwb34f4fd5_fa32_41f8_959a_26ef4c4f8b38" name="Sigmax_MDSCTeff=PD1" value="0.105575948131048" units="dimensionless" constant="false"/>
      <parameter id="mwed82780b_4fad_4f0f_9ec6_fd532e03976c" name="Sigmax_MDSCTeff=PDL1" value="0.040757627733715" units="dimensionless" constant="false"/>
      <parameter id="mw5f1dc8e9_c97c_4fdf_b779_ab8a7963335f" name="Sigweight_MDSCTeff=PDL1" value="0.208333" units="dimensionless" constant="false"/>
      <parameter id="mw2885aee4_6b47_4c17_b73f_6cd54225b76c" name="Sigweight_MDSCTeff=PD1" value="0.541667" units="dimensionless" constant="false"/>
      <parameter id="mw7f028ad3_8b73_4fbb_8ce5_d1bd8da947ef" name="Sigweight_MDSCTeff=CD80" value="0.25" units="dimensionless" constant="false"/>
      <parameter id="mw56606487_844c_4bd2_aa8b_9255a6aa6312" name="Tregs_per_MDSC" value="1" units="dimensionless" constant="false"/>
      <parameter id="mwd04f08d3_697b_48ad_b2f5_a2de6f505ce9" name="Sigmax_T2=PDL1" value="0.04855960962035" units="dimensionless" constant="false"/>
      <parameter id="mwbc45b7d5_bf16_42b8_9862_c5258b11ef45" name="Sigweight_T2=PDL1" value="1" units="dimensionless" constant="false"/>
      <parameter id="mw575fbb37_5d49_40ba_95cb_5fe531efc5eb" name="Sigmax_T3b=CD80" value="0.15220107578348" units="dimensionless" constant="false"/>
      <parameter id="mwf6d4c107_9d95_420e_bad3_79d9efa52009" name="Sigmax_T3a=PD1" value="0.295136441124481" units="dimensionless" constant="false"/>
      <parameter id="mw835d039a_7827_4a25_ba21_9bdfef3b5809" name="Sigweight_T3a=PD1" value="0.6666666667" units="dimensionless" constant="false"/>
      <parameter id="mw55bac4b2_73bd_4eed_abf5_44714b5f2aeb" name="Sigweight_T3b=CD80" value="0.3333333333" units="dimensionless" constant="false"/>
      <parameter id="mw1123f983_2f62_4755_bc4d_19f715622dd5" name="Sigweight_T4=PD1" value="1" units="dimensionless" constant="false"/>
      <parameter id="mw4ff75b16_5de8_4d23_ad0a_76d4dec0be8b" name="Sigweight_T5=PDL1" value="1" units="dimensionless" constant="false"/>
      <parameter id="mwdb3f1195_0cb7_4c56_9431_e324f7e10e6c" name="Sigmax_T6c=CD80" value="0.152201086595409" units="dimensionless" constant="false"/>
      <parameter id="mwd9cd96b7_7235_408d_a50a_dbf4ffeb0739" name="Sigmax_T6b=PD1" value="0.295136441124558" units="dimensionless" constant="false"/>
      <parameter id="mwc5182cf8_cbad_4620_a2d4_887550ac78d7" name="Sigmax_T6a=PDL1" value="0.048559609620349" units="dimensionless" constant="false"/>
      <parameter id="mw4525bb07_5ef3_4dcf_9257_b2160d50be63" name="Sigmax_T5=PDL1" value="0.068857858126894" units="dimensionless" constant="false"/>
      <parameter id="mwa8691b1a_f98b_46af_a1d1_a56ff4d55f01" name="Sigmax_T4=PD1" value="0.091621415612686" units="dimensionless" constant="false"/>
      <parameter id="mw0dbd7a57_5b9f_484f_b767_d939fe0bb792" name="Sigweight_T6a=PDL1" value="0.1" units="dimensionless" constant="false"/>
      <parameter id="mwd6b5f421_1104_43bc_8487_bc81bde65b64" name="Sigweight_T6b=PD1" value="0.6" units="dimensionless" constant="false"/>
      <parameter id="mw0af40b29_ed8f_4d02_bda5_71fd88965956" name="Sigweight_T6c=CD80" value="0.3" units="dimensionless" constant="false"/>
      <parameter id="mw99074e9d_1fc4_4998_b4a5_2adc7c423a10" name="Sigmax_T7a=PDL1" value="0.048559609620352" units="dimensionless" constant="false"/>
      <parameter id="mw939c7c71_26ae_434d_8d1b_d31d82641832" name="Sigmax_T7b=PD1" value="0.091621415612693" units="dimensionless" constant="false"/>
      <parameter id="mw57a4ca45_80ea_4155_a62f_5a15aceba38a" name="Sigweight_T7b=PD1" value="0.66" units="dimensionless" constant="false"/>
      <parameter id="mwfae12464_f689_4d4e_b51b_1a851785030a" name="Sigweight_T7a=PDL1" value="0.34" units="dimensionless" constant="false"/>
      <parameter id="mw26fcdd0f_4496_475e_9503_736e8cab4084" name="Sigmax_T8b=CD80" value="0.152201087095815" units="dimensionless" constant="false"/>
      <parameter id="mw7a00cdf1_daa7_41e0_bf24_1e8dde7c88c0" name="Sigmax_T8a=PD1" value="0.343986457150926" units="dimensionless" constant="false"/>
      <parameter id="mwa44d0ae2_1596_42f0_beae_53ee65e4f480" name="Sigweight_T8a=PD1" value="0.69" units="dimensionless" constant="false"/>
      <parameter id="mw7ed65554_3ddc_48b5_a6f3_bd0bcad931e7" name="Sigweight_T8b=CD80" value="0.31" units="dimensionless" constant="false"/>
      <parameter id="mw80ea86ff_9c88_4e45_b567_22fb5be144ab" name="Sigmax_T9=PDL1" value="0.111571040946556" units="dimensionless" constant="false"/>
      <parameter id="mw459ee317_4fde_4881_bebd_c88de683f1d5" name="Sigweight_T9=PDL1" value="1" units="dimensionless" constant="false"/>
      <parameter id="mw06e1aa02_dbd9_4cb5_9b2a_b40bf89411c3" name="Sigmax_T10c=CD80" value="0.152201089853112" units="dimensionless" constant="false"/>
      <parameter id="mwf8d09b05_beb3_4964_9f61_c51ab677f28a" name="Sigmax_T10b=PD1" value="0.343986457150953" units="dimensionless" constant="false"/>
      <parameter id="mwdf9c4eae_b680_4f20_8b2e_e75b0d045967" name="Sigmax_T10a=PDL1" value="0.048559609620352" units="dimensionless" constant="false"/>
      <parameter id="mw117dda29_8130_4d12_941e_b87b0f69388c" name="Sigweight_T10a=PDL1" value="0.09" units="dimensionless" constant="false"/>
      <parameter id="mw3a7de562_df95_407d_a7ba_6f50f424e98f" name="Sigweight_T10b=PD1" value="0.63" units="dimensionless" constant="false"/>
      <parameter id="mwffcab010_0131_4070_bef3_c6087be96935" name="Sigweight_T10c=CD80" value="0.28" units="dimensionless" constant="false"/>
      <parameter id="mw036b4d3f_25b6_4e9b_8f97_01f98bca017f" name="Sigmax_T11a=PDL1" value="0.068857858126893" units="dimensionless" constant="false"/>
      <parameter id="mw9485973d_1fed_4085_ae63_e7a7ef25a19d" name="Sigmax_T11b=PD1" value="0.327405152356706" units="dimensionless" constant="false"/>
      <parameter id="mw4decea8d_c0d3_42cf_ab45_5eb28155daf8" name="Sigweight_T11b=PD1" value="0.83" units="dimensionless" constant="false"/>
      <parameter id="mw21e394d3_d54e_4be5_92cb_da8a768a9718" name="Sigweight_T11a=PDL1" value="0.17" units="dimensionless" constant="false"/>
      <parameter id="mw88d7f476_222a_4c7a_869c_6b2b0c49cf5f" name="Sigmax_T12b=PD1" value="0.091621415612694" units="dimensionless" constant="false"/>
      <parameter id="mw0246c6e0_813e_447e_aee9_6e27ba337d69" name="Sigmax_T12a=PDL1" value="0.068857858126895" units="dimensionless" constant="false"/>
      <parameter id="mw76178b17_8321_498b_9a11_0ab004ecea84" name="Sigweight_T12a=PDL1" value="0.44" units="dimensionless" constant="false"/>
      <parameter id="mwc6ae7d29_7a9d_4282_b7e5_50a0cd4b8e81" name="Sigweight_T12b=PD1" value="0.56" units="dimensionless" constant="false"/>
      <parameter id="mwd8d13ce6_5501_4e13_9be8_9caa7f35299d" name="Sigmax_T13a=PDL1" value="0.068857858126895" units="dimensionless" constant="false"/>
      <parameter id="mw0a619288_40d7_4013_aef9_bbb9261ab37e" name="Sigmax_T13b=PD1" value="0.372279914061271" units="dimensionless" constant="false"/>
      <parameter id="mw1136cf55_721d_4ae5_88e1_a775fd7d52b3" name="Sigweight_T13b=PD1" value="0.84" units="dimensionless" constant="false"/>
      <parameter id="mw01b337e9_15a8_4587_b072_f78f81c725d3" name="Sigweight_T13a=PDL1" value="0.16" units="dimensionless" constant="false"/>
      <parameter id="mw6f21784f_fa36_452e_adbe_df0d67759212" name="Sigmax_T14c=CD80" value="0.152201087906505" units="dimensionless" constant="false"/>
      <parameter id="mwc67de39a_3a5f_4da5_95c1_ecac8b530e18" name="Sigmax_T14b=PD1" value="0.295136441124572" units="dimensionless" constant="false"/>
      <parameter id="mw82e3ab95_119c_413a_a3a1_5a9423e2eb4f" name="Sigmax_T14a=PDL1" value="0.111571040946556" units="dimensionless" constant="false"/>
      <parameter id="mwa6b0de6f_d5d8_48f6_9d38_39c8c9495e16" name="Sigweight_T14a=PDL1" value="0.2" units="dimensionless" constant="false"/>
      <parameter id="mw44cc2074_157e_46c1_bd34_65fc90175c87" name="Sigweight_T14b=PD1" value="0.53" units="dimensionless" constant="false"/>
      <parameter id="mw8e7f5369_d43d_43b9_b500_9fdac55fe114" name="Sigweight_T14c=CD80" value="0.27" units="dimensionless" constant="false"/>
      <parameter id="mwd2995e5c_beea_4475_b97d_1c21281795ea" name="Sigmax_T15a=PDL1" value="0.111571040946556" units="dimensionless" constant="false"/>
      <parameter id="mw823ae669_33a6_4fc9_a60e_6d95c6052b41" name="Sigmax_T15b=PD1" value="0.091621415612695" units="dimensionless" constant="false"/>
      <parameter id="mw577dbce5_2c93_4491_b814_790bcb89ab0e" name="Sigweight_T15b=PD1" value="0.45" units="dimensionless" constant="false"/>
      <parameter id="mwb3d52173_5b57_495c_92ed_5e6abe8bb2ec" name="Sigweight_T15a=PDL1" value="0.55" units="dimensionless" constant="false"/>
      <parameter id="mwdb84b476_4f4a_422d_986d_a1894e6c39ad" name="Sigmax_T16a=PDL1" value="0.111571040946556" units="dimensionless" constant="false"/>
      <parameter id="mw2dc77821_b315_44c5_9fd5_50cc96e122db" name="Sigmax_T16b=PD1" value="0.343986457150958" units="dimensionless" constant="false"/>
      <parameter id="mwd4676f45_4e92_48ba_aae3_6c43e61507b5" name="Sigmax_T16c=CD80" value="0.15220109018138" units="dimensionless" constant="false"/>
      <parameter id="mwaf8aaa99_5150_4367_81e9_8e0162354ff1" name="Sigweight_T16c=CD80" value="0.25" units="dimensionless" constant="false"/>
      <parameter id="mwb4ec3d1a_3a34_48e7_9288_fd8e5208f660" name="Sigweight_T16b=PD1" value="0.56" units="dimensionless" constant="false"/>
      <parameter id="mw387b9740_9fb9_409b_8c1c_48928c374b1b" name="Sigweight_T16a=PDL1" value="0.19" units="dimensionless" constant="false"/>
      <parameter id="mwebe51ba1_84e1_4ff2_9ad3_5df111c331c6" name="%Sig_Inhibit_Cancer" value="0.85" units="dimensionless" constant="false"/>
      <parameter id="mw4926b43f_e0f2_46c1_8c95_000be5402a72" name="Cancer_Cell_Diam_um" value="17" units="dimensionless" constant="false"/>
      <parameter id="mw8d7e8cd0_06ed_4be7_a539_a0aa926abdc9" name="Starting_Cancer_Diam_mm" value="30" units="dimensionless" constant="false"/>
      <parameter id="mw2660cc9e_2d33_4d33_8591_cea7352652f7" name="Cancer_Diam_mm" value="70" units="dimensionless" constant="false"/>
      <parameter id="mwb702a187_3732_4fc0_b3da_dfc11baf92b7" name="Cancer_Vol_cm3" value="70" units="dimensionless" constant="false"/>
      <parameter id="mw776c243e_0613_43f2_9bd6_f82502739d65" name="Volume_NT-Receptor_Int" value="0.001" units="MWBUILTINUNIT_liter" constant="false"/>
      <parameter id="mwd916ec36_65a4_4ea7_b816_183309870a29" name="CD28_POS-Sig_NT" value="1" units="dimensionless" constant="false"/>
      <parameter id="mwd9f67bde_a011_4a71_b833_b9535f0430f4" name="Sigmax_NT=CD28" value="0.839539945424681" units="dimensionless" constant="false"/>
      <parameter id="mw48345e49_d3a7_45a7_86c1_ddd96b443ecf" name="Sig_NT=CD28" value="1" units="dimensionless" constant="false"/>
      <parameter id="mw01bd01d3_3d6d_4682_8312_fd27943c67a8" name="mAPC_activation_level" value="1" units="dimensionless" constant="false"/>
      <parameter id="mw67082bf8_37a1_46cc_8b4a_9e401bc1f6a7" name="CTLA4Sig_Secrete" value="0" units="dimensionless" constant="false"/>
      <parameter id="mw8e38e00b_6e97_4046_a263_eee458d86323" name="CTLA4Sig_Secrete_max" value="6e-13" units="mole" constant="false">
        <notes>
          <body xmlns="http://www.w3.org/1999/xhtml">2.0E-12 moles for 10% (of 10000 NT0)) for Tregs.
For IL-2 a reasonable amount would be 600pM. So, I can assume something similar for CTLA-4. I&apos;ll assume 10 molecules/s secreted from each Treg cell to a maximum of 600 pM - in
a LN of 0.001 L, that would be 600E-15 moles, which is the same as 6E-13 moles.</body>
        </notes>
      </parameter>
      <parameter id="mw09d66815_fd54_4e66_9a68_8d1ee43b1c64" name="CTLA4S_Molec_per_Sec_TregLN" value="10" units="MWDERIVEDUNIT_1__second" constant="false">
        <notes>
          <body xmlns="http://www.w3.org/1999/xhtml">2.0E-12 moles for 10% (of 10000 NT0)) for Tregs.</body>
        </notes>
      </parameter>
      <parameter id="mw8ec52cd2_14ac_4263_8743_31cb97843793" name="EndTherapy" value="1" units="dimensionless" constant="false"/>
      <parameter id="mwb06753fc_e118_48a4_a90c_751b3b242eb9" name="Cancer_mm_Start_Therapy" value="50" units="dimensionless" constant="false"/>
      <parameter id="mw2a80ffcf_e7be_46aa_8e34_8b09e5c9d4b5" name="kon_PDL1-PDL1mAb" value="428000" units="MWDERIVEDUNIT_1__molarity_second" constant="true"/>
      <parameter id="mw56fb8f47_5064_4291_b53d_73773e882deb" name="kon_PD1-PD1mAb" value="250000" units="MWDERIVEDUNIT_1__molarity_second" constant="true"/>
      <parameter id="mw36856781_5429_47e9_a180_c9ef5dfd5454" name="kon_CTLA4mAb_CTLA4" value="308000" units="MWDERIVEDUNIT_1__molarity_second" constant="true"/>
      <parameter id="mwc6cf20f8_e146_4bd8_b2ac_b12cc5c3d4e3" name="koff_PD1-PD1mAb" value="0.000768" units="MWDERIVEDUNIT_1__second" constant="true"/>
      <parameter id="mwdd003ecd_165d_4f05_abe3_9072260d928a" name="koff_PDL1-PDL1mAb" value="0.000285" units="MWDERIVEDUNIT_1__second" constant="true"/>
      <parameter id="mw8fbec8e1_044b_4b41_b9ab_9e7f9f11f459" name="koff_CTLA4mAb_CTLA4" value="0.0018" units="MWDERIVEDUNIT_1__second" constant="true"/>
      <parameter id="mw0b6a3586_1e1c_42ba_83a1_3c113e1aa20c" name="Cancer_Cell_Vol_mm3" value="1.7e-12" units="dimensionless" constant="false"/>
      <parameter id="mwf13f066f_ab2e_4a06_9398_47e0e032bf48" name="Tumor_Void_Fraction" value="0.522024" units="dimensionless" constant="false">
        <notes>
          <body xmlns="http://www.w3.org/1999/xhtml">To fit in the range of 2-4E8 cells/mL the ratio above can vary from 0.3 to 0.7</body>
        </notes>
      </parameter>
      <parameter id="mwa2129acb_d5d2_40dd_8bf8_79a7dc62bb5f" name="Max_#Cells_per_mm^3" value="10000000000000" units="dimensionless" constant="false"/>
      <parameter id="mwd63526d8_4157_48ed_bb2d_7d4ace64af43" name="mAPC_Debis_T_Inact" value="0.2" units="dimensionless" constant="false"/>
      <parameter id="mwe71f2d72_ad26_4a67_a112_91f6fada01d1" name="Time_Start_Therapy" value="0" units="MWBUILTINUNIT_day" constant="false"/>
      <parameter id="mw30a41fa7_0c10_450f_903c_6fee0dd0eb97" name="Time_Tumor_Death" value="0" units="MWBUILTINUNIT_day" constant="false"/>
      <parameter id="mw23d1b2c9_c911_4763_83c7_fc4907d2fe87" name="kon_PD1_PDL1" value="184000" units="MWDERIVEDUNIT_1__molarity_second" constant="true"/>
      <parameter id="mw091c27d6_7d83_4018_9f10_dff7e0a21899" name="koff_PD1_PDL1" value="1.44" units="MWDERIVEDUNIT_1__second" constant="true"/>
      <parameter id="mw10f2a91c_8a75_4117_8e8e_353bb2094d0c" name="koff_PD1_PDL2" value="0.55" units="MWDERIVEDUNIT_1__second" constant="true"/>
      <parameter id="mwbcc7eef5_df7c_4683_9dc1_98ccf46926b4" name="kon_PD1_PDL2" value="250000" units="MWDERIVEDUNIT_1__molarity_second" constant="true"/>
      <parameter id="mw96d51e9a_496f_409d_b348_b3f066e9f649" name="kon_PDL1_CD80" value="316000" units="MWDERIVEDUNIT_1__molarity_second" constant="true"/>
      <parameter id="mw3d32dae1_ca60_4c71_be9e_8c4ca9bfa954" name="koff_PDL1_CD80" value="5.94" units="MWDERIVEDUNIT_1__second" constant="true"/>
      <parameter id="mwbd64a4db_b78c_41e3_a196_8d826456721f" name="koff_CTLA4_CD80" value="0.43" units="MWDERIVEDUNIT_1__second" constant="true"/>
      <parameter id="mwa7e38d15_dfd7_4a08_aa61_f100056ad801" name="kon_CTLA4_CD80" value="2150000" units="MWDERIVEDUNIT_1__molarity_second" constant="true"/>
      <parameter id="mw0870e02d_124e_49d8_8b95_7061665f499c" name="kon_CTLA4_CD86" value="1960000" units="MWDERIVEDUNIT_1__molarity_second" constant="true"/>
      <parameter id="mwba4f8545_107e_4aaf_b9d8_bde663f6f327" name="koff_CTLA4_CD86" value="5.1" units="MWDERIVEDUNIT_1__second" constant="true"/>
      <parameter id="mwa4807d24_e3e5_4bff_a611_ff4661efeae6" name="koff_CD28_CD86" value="28" units="MWDERIVEDUNIT_1__second" constant="true"/>
      <parameter id="mw9dfc477a_95b9_4f23_bc28_69c0dcd95c76" name="kon_CD28_CD86" value="1400000" units="MWDERIVEDUNIT_1__molarity_second" constant="true"/>
      <parameter id="mwddd3a659_fe90_4c94_ac62_b9981a336dad" name="kon_CD28_CD80" value="660000" units="MWDERIVEDUNIT_1__molarity_second" constant="true"/>
      <parameter id="mw5d5b798f_876e_4798_b403_8a3beb8560a6" name="koff_CD28_CD80" value="1.6" units="MWDERIVEDUNIT_1__second" constant="true"/>
      <parameter id="mw5546bb5f_f1e1_4fa8_a1e7_59b27cbba5b7" name="Exp_CD28/80/86/PD1/L1/L2" value="2.772" units="MWDERIVEDUNIT_1__minute" constant="true"/>
      <parameter id="mw3c4ce01c_748e_46c5_8049_c6a679024b99" name="Exp_CTLA4" value="0.0462" units="MWDERIVEDUNIT_1__minute" constant="true"/>
      <parameter id="mw2ecb71b7_b183_4a03_9b22_bc82314f7399" name="Exp_All_mAPCLN" value="69.3" units="MWDERIVEDUNIT_1__second" constant="true"/>
      <parameter id="mw8df5c67d_745b_4a91_867a_1ee774612b6f" name="Endo_CTLA4" value="0.3465" units="MWDERIVEDUNIT_1__minute" constant="true"/>
      <parameter id="mw979b141b_872a_4990_b2c2_3cc5f7869597" name="PrimeNT1_rate" value="2.772" units="MWDERIVEDUNIT_1__hour" constant="true"/>
      <parameter id="mw1b36302c_0012_4bc5_83ec_f93e9ee4efed" name="PrimeTLN2_rate" value="1.386" units="MWDERIVEDUNIT_1__hour" constant="true"/>
      <parameter id="mw117252d9_e860_4e8f_b591_bfe4be8f9f1c" name="EffT_Migrate" value="0.9" units="MWDERIVEDUNIT_1__day" constant="false">
        <notes>
          <body xmlns="http://www.w3.org/1999/xhtml">The current value (93.322881497449913) is optimized for no checkpoints and 100000 replication for 5 days, 3 times per day doubling each time).

For all mg/kg CTLA-4 : 93.316513032713488, which gives 1.5x the standar amount and should help with synergy in between CTLA-4 and PD-1/L1.</body>
        </notes>
      </parameter>
      <parameter id="mw76c6d82e_b293_46ce_a1f2_955d9564dedc" name="EffT_Turnover" value="0.0019" units="MWDERIVEDUNIT_1__minute" constant="false">
        <notes>
          <body xmlns="http://www.w3.org/1999/xhtml">The current value (93.322881497449913) is optimized for no checkpoints and 100000 replication for 5 days, 3 times per day doubling each time).

For all mg/kg CTLA-4 : 93.316513032713488, which gives 1.5x the standar amount and should help with synergy in between CTLA-4 and PD-1/L1.</body>
        </notes>
      </parameter>
      <parameter id="mw68ce08e2_182f_452f_911a_2553a4baa67c" name="EffT_InOutLN" value="0.0693" units="MWDERIVEDUNIT_1__hour" constant="false">
        <notes>
          <body xmlns="http://www.w3.org/1999/xhtml">The current value (93.322881497449913) is optimized for no checkpoints and 100000 replication for 5 days, 3 times per day doubling each time).

For all mg/kg CTLA-4 : 93.316513032713488, which gives 1.5x the standar amount and should help with synergy in between CTLA-4 and PD-1/L1.</body>
        </notes>
      </parameter>
      <parameter id="mw2945647f_1ff7_40f8_8e99_32b78d51c0e5" name="Treg:T_IntTime" value="0.1386" units="MWDERIVEDUNIT_1__minute" constant="true"/>
      <parameter id="mw7ab32341_c594_4204_9b98_e29115bec1df" name="Treg:mAPC_IntTime" value="0.0924" units="MWDERIVEDUNIT_1__minute" constant="true"/>
      <parameter id="mw1a6a1471_1a5c_4aa4_8b17_a1e242c59299" name="PrimeNT_rate" value="0.05775" units="MWDERIVEDUNIT_1__hour" constant="true"/>
      <parameter id="mwd1e4bdab_acbd_4f90_989b_3fe8901ca5fc" name="TregLN_Engage" value="0.05775" units="MWDERIVEDUNIT_1__mole_hour" constant="true"/>
      <parameter id="mw7ba0be98_ff8f_428d_9d90_a5c3e5fcd41b" name="Phago_Debris" value="1e-07" units="MWDERIVEDUNIT_1__mole_day" constant="true"/>
      <parameter id="mwc3337b36_bee1_426f_a0bd_a8963031bfdf" name="Debris_Decay" value="2" units="MWDERIVEDUNIT_1__day" constant="true"/>
      <parameter id="mw5040eab4_14a7_404f_854f_471d10b713dd" name="mAPC_Migrate" value="0.2" units="MWDERIVEDUNIT_1__day" constant="false">
        <notes>
          <body xmlns="http://www.w3.org/1999/xhtml">The current value (93.322881497449913) is optimized for no checkpoints and 100000 replication for 5 days, 3 times per day doubling each time).

For all mg/kg CTLA-4 : 93.316513032713488, which gives 1.5x the standar amount and should help with synergy in between CTLA-4 and PD-1/L1.</body>
        </notes>
      </parameter>
      <parameter id="mw3fccf1f4_655c_4edb_9034_94079e220fec" name="Debris_Transport" value="3" units="MWDERIVEDUNIT_1__day" constant="false">
        <notes>
          <body xmlns="http://www.w3.org/1999/xhtml">The current value (93.322881497449913) is optimized for no checkpoints and 100000 replication for 5 days, 3 times per day doubling each time).

For all mg/kg CTLA-4 : 93.316513032713488, which gives 1.5x the standar amount and should help with synergy in between CTLA-4 and PD-1/L1.</body>
        </notes>
      </parameter>
      <parameter id="mw7ed4eee7_c226_48c5_9815_98025c010e92" name="TregTMDSCEng" value="0.2079" units="MWDERIVEDUNIT_1__hour" constant="false"/>
      <parameter id="mw7a3d66e2_2cb6_4057_8f17_7ae5321fb887" name="CancerTEng" value="2.079" units="MWDERIVEDUNIT_1__hour" constant="false"/>
      <parameter id="mw967c85b4_46a8_409f_876a_564cc5f21c92" name="CancerTInt" value="0.03465" units="MWDERIVEDUNIT_1__minute" constant="false"/>
      <parameter id="mw41733cd3_f25a_4ade_9595_67502a0434c4" name="Rate_Tumor_Growth" value="0.004913635262592" units="MWDERIVEDUNIT_1__day" constant="false">
        <notes>
          <body xmlns="http://www.w3.org/1999/xhtml">64 day doubling: 0.010955675075414
144 day doubling:  0.004913635262592</body>
        </notes>
      </parameter>
      <parameter id="mwabea1914_40bf_417b_b70f_81a18e708c22" name="CTLA4_DoseSet" value="1" units="dimensionless" constant="true"/>
      <parameter id="mw99e62be6_b5b0_4aa7_aaac_76a3dbac947b" name="PD1_DoseSet" value="1" units="dimensionless" constant="true"/>
      <parameter id="mwb9e50ed6_5f00_4067_a4bb_20f949e31103" name="PDL1_DoseSet" value="20" units="dimensionless" constant="true"/>
      <parameter id="mw5edb1f0a_15cf_4352_b330_5f8efc8841ac" name="K_B_CTLA4" value="0.652704873681068" units="dimensionless" constant="true"/>
      <parameter id="mwdabbefb3_16eb_4117_8591_b79a12f719c2" name="SA_BP" value="8.48" units="MWDERIVEDUNIT_1__centimeter" constant="true"/>
      <parameter id="mwdf6f8672_a546_4803_a5ae_c103a546f394" name="k_Ab_BT" value="3e-07" units="MWDERIVEDUNIT_centimeter__second" constant="true"/>
      <parameter id="mwf6a3c764_2778_4f92_944e_7a9768402e94" name="K_T" value="0.522024" units="dimensionless" constant="true"/>
      <parameter id="mw69071e60_191f_4bf2_9d68_ba616470162c" name="SA_BT" value="28.4" units="MWDERIVEDUNIT_1__centimeter" constant="true"/>
      <parameter id="mwba2739d5_de9a_4574_ac38_331ff941c6a9" name="K_P_CTLA4" value="0.058274932943285" units="dimensionless" constant="true"/>
      <parameter id="mw8f603b46_0a28_47b7_8f4a_6708b3cceac3" name="k_Lt" value="0.0015" units="MWDERIVEDUNIT_1__minute" constant="true"/>
      <parameter id="mwd343385a_b331_4d0c_9371_64b717d80a8d" name="k_Lp" value="1" units="MWDERIVEDUNIT_milliliter__minute" constant="true"/>
      <parameter id="mwcffe3869_a758_4da5_b045_0002cc7776ee" name="k_CTLA4_BP" value="1e-08" units="MWDERIVEDUNIT_centimeter__second" constant="true"/>
      <parameter id="mw00a9dc7a_6fcd_48c7_ae9b_4c97aa716b80" name="k_Ab_BLN" value="3.83e-07" units="MWDERIVEDUNIT_centimeter__second" constant="true"/>
      <parameter id="mw750566a1_90c7_4bad_9227_45829e7d0ae2" name="J_T" value="0.0029" units="MWDERIVEDUNIT_1__minute" constant="true"/>
      <parameter id="mw1aaeef48_cfe2_454b_bc47_a38f274dbeff" name="Phi" value="0.396084103" units="MWDERIVEDUNIT_1__day" constant="false"/>
      <parameter id="mweb277a3e_be08_455f_804f_103de24d3b81" name="B_T" value="500000000000" units="MWDERIVEDUNIT_mole__liter" constant="true"/>
      <parameter id="mw1b3cb9b9_5a43_4cc6_8be2_dd9e55f00bc3" name="kf_T" value="6.9e-09" units="MWDERIVEDUNIT_milliliter__minute__mole" constant="true"/>
      <parameter id="mwbbae2cef_dd58_41d5_829b_3f3ebf42caad" name="kr_T" value="200" units="MWDERIVEDUNIT_1__minute" constant="true"/>
      <parameter id="mw8deab7fc_f645_441d_a127_18b8a5e2ba40" name="AR_T" value="1" units="MWDERIVEDUNIT_1__minute" constant="true"/>
      <parameter id="mw1da3d136_1ebf_41cf_a8e0_077c113202f4" name="Q_T" value="2.1" units="MWDERIVEDUNIT_milliliter__minute" constant="false"/>
      <parameter id="mw4bc6a3c9_ad88_4bbc_b6e2_ae10d1305aef" name="min" value="1" units="MWBUILTINUNIT_minute" constant="true"/>
      <parameter id="mw1ab0d1d3_969e_4c7d_83dc_003568aa7468" name="ml" value="1" units="MWBUILTINPREFIX_milli_MWBUILTINUNIT_liter" constant="true"/>
      <parameter id="mw0934eb6c_9e7c_4a17_83f8_205f72c7e985" name="K_LN" value="0.2" units="dimensionless" constant="true"/>
      <parameter id="mwb17fe0fb_09dd_446d_9cf0_4f94e5463001" name="B_P" value="500000000" units="MWDERIVEDUNIT_mole__milliliter" constant="true"/>
      <parameter id="mw687b5ef2_5410_467b_bc14_647aaf6142ab" name="kf_P" value="3.1e-06" units="MWDERIVEDUNIT_milliliter__minute__mole" constant="true"/>
      <parameter id="mw43ac380d_d4ad_4fde_bd57_2089c00044a0" name="kr_P" value="200" units="MWDERIVEDUNIT_1__minute" constant="true"/>
      <parameter id="mwbae5848d_12ff_4139_9246_f2117bd101e8" name="J_P" value="0.0029" units="MWDERIVEDUNIT_1__minute" constant="true"/>
      <parameter id="mw3b505666_6a30_4925_be75_e6bbb8671d95" name="AR_P" value="0.0027" units="MWDERIVEDUNIT_1__minute" constant="true"/>
      <parameter id="mw06fb9eea_5b10_44d7_912f_99edff4b62c9" name="Vi_P" value="7.848196196" units="MWBUILTINUNIT_liter" constant="true"/>
      <parameter id="mwf4377c11_b54d_465e_9734_e6da0b226a5e" name="k__DoseAdmin_AntiPD1" value="1" units="MWDERIVEDUNIT_1__hour" constant="true"/>
      <parameter id="mwbf748292_48d2_4bd8_8b2b_87cd3218d44d" name="Q_P" value="5.927" units="MWDERIVEDUNIT_liter__minute" constant="true"/>
      <parameter id="mw9c24a70d_1c9f_4f48_96b5_45775d1ea717" name="k__DoseAdmin_AntiCTLA4" value="1" units="MWDERIVEDUNIT_1__hour" constant="true"/>
      <parameter id="mw8043dd5e_943c_4fe8_bc22_0cf91bed2172" name="k__DoseAdmin_AntiPDL1" value="1" units="MWDERIVEDUNIT_1__hour" constant="true"/>
      <parameter id="mwb52fb769_b05e_4556_b68b_8d7bead2a90d" name="K_B_PD1" value="0.55" units="dimensionless" constant="true"/>
      <parameter id="mwb5efbe1b_c60c_4332_863f_9680ce8ccb69" name="K_P_PD1" value="0.06" units="dimensionless" constant="true"/>
      <parameter id="mw5a04e871_6d3b_4acd_beef_94edbbb5e7b0" name="K_B_PDL1" value="0.584437051415443" units="dimensionless" constant="false"/>
      <parameter id="mwf14fbe8e_9b59_453b_bc21_c5acd0a4b0c6" name="K_P_PDL1" value="0.05622405539453" units="dimensionless" constant="false"/>
      <parameter id="mwff4bec03_371f_4677_be50_3be920c97bbe" name="Cancer_max" value="170000000000" units="mole" constant="true"/>
      <parameter id="mwc94d06d8_762e_4345_9169_7b9f22cc642f" name="Total_Cell_T" value="1" units="mole" constant="false"/>
      <parameter id="mwce2ef469_62f4_4ed0_9a78_40f2dd2e8797" name="%Deep_Exhausted_T" value="0.1" units="dimensionless" constant="true"/>
      <parameter id="mw8f1e10d9_cd9e_4868_b311_4ff17ae06b19" name="%T_MDSCs_per_Cancer" value="0.05" units="dimensionless" constant="false"/>
      <parameter id="mw9e38810a_a872_4c03_8b99_570233bb6d21" name="Vv_T" value="0.2" units="MWBUILTINPREFIX_milli_MWBUILTINUNIT_liter" constant="true"/>
      <parameter id="mw6a2bc5ef_114c_4033_8825_60b6f2169ad6" name="k_PD1_BP" value="1e-08" units="MWDERIVEDUNIT_centimeter__second" constant="true"/>
      <parameter id="mw60b38b93_7c62_46c2_aae1_4f1f7f1ff2ac" name="k_PDL1_BP" value="1.05905278e-08" units="MWDERIVEDUNIT_centimeter__second" constant="true"/>
    </listOfParameters>
    <listOfInitialAssignments>
      <initialAssignment symbol="mwd44a7c21_785c_4bf1_ba35_f1b6429ee28a">
        <math xmlns="http://www.w3.org/1998/Math/MathML">
          <ci> mw3c9f02a4_89d7_4f07_a512_75fdd4ea87a3 </ci>
        </math>
      </initialAssignment>
      <initialAssignment symbol="mw404d2f8c_d89d_453a_a458_b37c888ef0b4">
        <math xmlns="http://www.w3.org/1998/Math/MathML">
          <apply>
            <times/>
            <apply>
              <divide/>
              <cn type="integer"> 4 </cn>
              <cn type="integer"> 3 </cn>
            </apply>
            <pi/>
            <apply>
              <power/>
              <apply>
                <divide/>
                <ci> mw8d7e8cd0_06ed_4be7_a539_a0aa926abdc9 </ci>
                <cn type="integer"> 2 </cn>
              </apply>
              <cn type="integer"> 2 </cn>
            </apply>
            <apply>
              <divide/>
              <ci> mw8d7e8cd0_06ed_4be7_a539_a0aa926abdc9 </ci>
              <cn type="integer"> 2 </cn>
            </apply>
            <apply>
              <divide/>
              <cn type="integer"> 1 </cn>
              <apply>
                <times/>
                <apply>
                  <divide/>
                  <cn type="integer"> 4 </cn>
                  <cn type="integer"> 3 </cn>
                </apply>
                <pi/>
                <apply>
                  <power/>
                  <apply>
                    <divide/>
                    <ci> mw4926b43f_e0f2_46c1_8c95_000be5402a72 </ci>
                    <cn type="integer"> 2000 </cn>
                  </apply>
                  <cn type="integer"> 3 </cn>
                </apply>
              </apply>
            </apply>
            <apply>
              <minus/>
              <cn type="integer"> 1 </cn>
              <ci> mwf13f066f_ab2e_4a06_9398_47e0e032bf48 </ci>
            </apply>
            <ci> mwedcb4af9_2cfb_408d_804f_62bed55f440e </ci>
          </apply>
        </math>
      </initialAssignment>
      <initialAssignment symbol="mw0b6a3586_1e1c_42ba_83a1_3c113e1aa20c">
        <math xmlns="http://www.w3.org/1998/Math/MathML">
          <apply>
            <times/>
            <apply>
              <divide/>
              <cn type="integer"> 4 </cn>
              <cn type="integer"> 3 </cn>
            </apply>
            <pi/>
            <apply>
              <power/>
              <apply>
                <divide/>
                <ci> mw4926b43f_e0f2_46c1_8c95_000be5402a72 </ci>
                <cn type="integer"> 2000 </cn>
              </apply>
              <cn type="integer"> 3 </cn>
            </apply>
          </apply>
        </math>
      </initialAssignment>
      <initialAssignment symbol="mwa2129acb_d5d2_40dd_8bf8_79a7dc62bb5f">
        <math xmlns="http://www.w3.org/1998/Math/MathML">
          <apply>
            <divide/>
            <cn type="integer"> 1 </cn>
            <ci> mw0b6a3586_1e1c_42ba_83a1_3c113e1aa20c </ci>
          </apply>
        </math>
      </initialAssignment>
      <initialAssignment symbol="mw1da3d136_1ebf_41cf_a8e0_077c113202f4">
        <math xmlns="http://www.w3.org/1998/Math/MathML">
          <apply>
            <divide/>
            <apply>
              <divide/>
              <apply>
                <times/>
                <cn type="integer"> 21 </cn>
                <cn> 1.0599 </cn>
                <ci> mw9ad92649_65b8_4cc8_81bc_00d421fc64b2 </ci>
              </apply>
              <cn type="integer"> 100 </cn>
            </apply>
            <ci> mw4bc6a3c9_ad88_4bbc_b6e2_ae10d1305aef </ci>
          </apply>
        </math>
      </initialAssignment>
    </listOfInitialAssignments>
    <listOfRules>
      <assignmentRule variable="mwa3fa5137_ebad_4002_a13f_1f630a78e06a">
        <math xmlns="http://www.w3.org/1998/Math/MathML">
          <apply>
            <divide/>
            <apply>
              <times/>
              <ci> mwe67085e2_6602_4051_a865_76c9fcb4f3d6 </ci>
              <ci> mw5b3cc0ed_c58d_4781_9e81_cec73847310e </ci>
            </apply>
            <ci> mw5edb1f0a_15cf_4352_b330_5f8efc8841ac </ci>
          </apply>
        </math>
      </assignmentRule>
      <assignmentRule variable="mwd0ca8a17_61a2_4886_af67_3b86f262cd50">
        <math xmlns="http://www.w3.org/1998/Math/MathML">
          <apply>
            <divide/>
            <apply>
              <times/>
              <ci> mw8c3afca9_1ee2_4d8e_a4a0_1e074d5ac5a8 </ci>
              <ci> mw2d3eda3a_99d7_46c7_af19_3a48d14cf96c </ci>
            </apply>
            <ci> mw5a04e871_6d3b_4acd_beef_94edbbb5e7b0 </ci>
          </apply>
        </math>
      </assignmentRule>
      <assignmentRule variable="mwe192b607_d607_43c2_b2a9_2d2e5ac35819">
        <math xmlns="http://www.w3.org/1998/Math/MathML">
          <apply>
            <minus/>
            <cn type="integer"> 1 </cn>
            <apply>
              <exp/>
              <apply>
                <divide/>
                <apply>
                  <times/>
                  <cn type="integer"> -4 </cn>
                  <pi/>
                  <ci> mw0b89b879_485e_444b_9535_dd82e6bdf027 </ci>
                  <ci> mw3d374873_8b49_4037_a8bb_41ea2bc8576a </ci>
                  <ci> mwc385ed8b_6aeb_4796_a01a_d38590a11499 </ci>
                  <ci> mweb74cf73_ea6a_45c4_a67e_32c8091c03be </ci>
                  <ci> mw3f79d6d4_c2e9_456f_8daa_57be57456d7d </ci>
                  <ci> mwb0ff4f77_9360_4d70_8a07_559ad942c922 </ci>
                  <ci> mw46be3e2a_e4cb_4be0_b92c_4608bbf51918 </ci>
                </apply>
                <apply>
                  <times/>
                  <ci> mwcb0cef10_05d9_4448_b9c1_5c5de0f788ca </ci>
                  <ci> mw251c21c1_c098_40a4_949f_89198369581a </ci>
                </apply>
              </apply>
            </apply>
          </apply>
        </math>
      </assignmentRule>
      <assignmentRule variable="mwc385ed8b_6aeb_4796_a01a_d38590a11499">
        <math xmlns="http://www.w3.org/1998/Math/MathML">
          <apply>
            <times/>
            <apply>
              <minus/>
              <apply>
                <minus/>
                <ci> mw47799661_034e_42f5_80c8_346864b1f1be </ci>
                <ci> mw7995969f_31e6_4568_ba82_819afcfe2d1f </ci>
              </apply>
              <ci> mw82415f40_9ab2_437a_b34f_88b7018b840d </ci>
            </apply>
            <apply>
              <geq/>
              <apply>
                <minus/>
                <apply>
                  <minus/>
                  <ci> mw47799661_034e_42f5_80c8_346864b1f1be </ci>
                  <ci> mw7995969f_31e6_4568_ba82_819afcfe2d1f </ci>
                </apply>
                <ci> mw82415f40_9ab2_437a_b34f_88b7018b840d </ci>
              </apply>
              <cn type="integer"> 0 </cn>
            </apply>
          </apply>
        </math>
      </assignmentRule>
      <assignmentRule variable="mw3f79d6d4_c2e9_456f_8daa_57be57456d7d">
        <math xmlns="http://www.w3.org/1998/Math/MathML">
          <apply>
            <divide/>
            <ci> mwd7938755_b173_4433_83bc_849e77bb63d9 </ci>
            <apply>
              <times/>
              <apply>
                <divide/>
                <cn type="integer"> 4 </cn>
                <cn type="integer"> 3 </cn>
              </apply>
              <pi/>
              <apply>
                <power/>
                <ci> mw968e6ae2_2a1d_464e_8109_23985ae50127 </ci>
                <cn type="integer"> 3 </cn>
              </apply>
            </apply>
          </apply>
        </math>
      </assignmentRule>
      <assignmentRule variable="mw968e6ae2_2a1d_464e_8109_23985ae50127">
        <math xmlns="http://www.w3.org/1998/Math/MathML">
          <apply>
            <times/>
            <cn type="integer"> 10000 </cn>
            <apply>
              <power/>
              <apply>
                <times/>
                <ci> mwb730f629_df34_4d51_9568_ab5e9d80d1ac </ci>
                <apply>
                  <divide/>
                  <cn type="integer"> 3 </cn>
                  <apply>
                    <times/>
                    <cn type="integer"> 4 </cn>
                    <pi/>
                  </apply>
                </apply>
              </apply>
              <apply>
                <divide/>
                <cn type="integer"> 1 </cn>
                <cn type="integer"> 3 </cn>
              </apply>
            </apply>
          </apply>
        </math>
      </assignmentRule>
      <assignmentRule variable="mweb74cf73_ea6a_45c4_a67e_32c8091c03be">
        <math xmlns="http://www.w3.org/1998/Math/MathML">
          <apply>
            <divide/>
            <ci> mwd44a7c21_785c_4bf1_ba35_f1b6429ee28a </ci>
            <ci> mwd7938755_b173_4433_83bc_849e77bb63d9 </ci>
          </apply>
        </math>
      </assignmentRule>
      <assignmentRule variable="mwbf263ed2_0363_4a33_9b9d_371675342220">
        <math xmlns="http://www.w3.org/1998/Math/MathML">
          <apply>
            <divide/>
            <ci> mw173f73b4_4f3d_4033_b370_2024aed9b0aa </ci>
            <ci> mwd7938755_b173_4433_83bc_849e77bb63d9 </ci>
          </apply>
        </math>
      </assignmentRule>
      <assignmentRule variable="mw251c21c1_c098_40a4_949f_89198369581a">
        <math xmlns="http://www.w3.org/1998/Math/MathML">
          <cn type="integer"> 500 </cn>
        </math>
      </assignmentRule>
      <assignmentRule variable="mw96c9d6c9_8a75_445d_bc07_ee9703ba6476">
        <math xmlns="http://www.w3.org/1998/Math/MathML">
          <apply>
            <minus/>
            <cn type="integer"> 1 </cn>
            <apply>
              <exp/>
              <apply>
                <divide/>
                <apply>
                  <times/>
                  <cn type="integer"> -4 </cn>
                  <pi/>
                  <ci> mw0b89b879_485e_444b_9535_dd82e6bdf027 </ci>
                  <ci> mw3d374873_8b49_4037_a8bb_41ea2bc8576a </ci>
                  <ci> mwc385ed8b_6aeb_4796_a01a_d38590a11499 </ci>
                  <ci> mwbf263ed2_0363_4a33_9b9d_371675342220 </ci>
                  <ci> mw3f79d6d4_c2e9_456f_8daa_57be57456d7d </ci>
                  <ci> mwb0ff4f77_9360_4d70_8a07_559ad942c922 </ci>
                  <ci> mw46be3e2a_e4cb_4be0_b92c_4608bbf51918 </ci>
                </apply>
                <apply>
                  <times/>
                  <ci> mwcb0cef10_05d9_4448_b9c1_5c5de0f788ca </ci>
                  <ci> mw8df4c84a_b2af_438e_bf67_4a745ffb178f </ci>
                </apply>
              </apply>
            </apply>
          </apply>
        </math>
      </assignmentRule>
      <assignmentRule variable="mw8df4c84a_b2af_438e_bf67_4a745ffb178f">
        <math xmlns="http://www.w3.org/1998/Math/MathML">
          <cn type="integer"> 50 </cn>
        </math>
      </assignmentRule>
      <assignmentRule variable="mwb88caf94_1270_44f5_b637_138706357a3b">
        <math xmlns="http://www.w3.org/1998/Math/MathML">
          <cn> 0.035 </cn>
        </math>
      </assignmentRule>
      <assignmentRule variable="mw25dbb876_5325_462c_894e_ed57884aef91">
        <math xmlns="http://www.w3.org/1998/Math/MathML">
          <apply>
            <times/>
            <ci> mw2eb1705c_fdec_4dd1_ab5c_0dfa4eb7c8c7 </ci>
            <ci> mwb88caf94_1270_44f5_b637_138706357a3b </ci>
          </apply>
        </math>
      </assignmentRule>
      <assignmentRule variable="mwc4184393_8e9d_4373_b1ab_7de1056a891c">
        <math xmlns="http://www.w3.org/1998/Math/MathML">
          <apply>
            <times/>
            <cn> 0.035 </cn>
            <apply>
              <plus/>
              <cn type="integer"> 1 </cn>
              <apply>
                <times/>
                <ci> mw46be3e2a_e4cb_4be0_b92c_4608bbf51918 </ci>
                <cn type="integer"> 2 </cn>
              </apply>
            </apply>
          </apply>
        </math>
      </assignmentRule>
      <assignmentRule variable="mw1c133df4_83d6_4712_aed6_1f134e009129">
        <math xmlns="http://www.w3.org/1998/Math/MathML">
          <apply>
            <times/>
            <ci> mw2eb1705c_fdec_4dd1_ab5c_0dfa4eb7c8c7 </ci>
            <ci> mwc4184393_8e9d_4373_b1ab_7de1056a891c </ci>
          </apply>
        </math>
      </assignmentRule>
      <assignmentRule variable="mw3c9f02a4_89d7_4f07_a512_75fdd4ea87a3">
        <math xmlns="http://www.w3.org/1998/Math/MathML">
          <apply>
            <times/>
            <ci> mwcb0cef10_05d9_4448_b9c1_5c5de0f788ca </ci>
            <ci> mwa0fc88fb_85a3_4ff0_a4d4_1f8eb7083e04 </ci>
          </apply>
        </math>
      </assignmentRule>
      <assignmentRule variable="mw76f82404_516a_4a54_adc7_34bce76f124e">
        <math xmlns="http://www.w3.org/1998/Math/MathML">
          <apply>
            <plus/>
            <ci> mwfdad0e7c_43a9_46f8_8532_48f80168e8a8 </ci>
            <apply>
              <times/>
              <cn> 0.001 </cn>
              <ci> mwedcb4af9_2cfb_408d_804f_62bed55f440e </ci>
            </apply>
          </apply>
        </math>
      </assignmentRule>
      <assignmentRule variable="mw7995969f_31e6_4568_ba82_819afcfe2d1f">
        <math xmlns="http://www.w3.org/1998/Math/MathML">
          <apply>
            <plus/>
            <apply>
              <times/>
              <cn> 0.001 </cn>
              <ci> mwedcb4af9_2cfb_408d_804f_62bed55f440e </ci>
            </apply>
            <apply>
              <times/>
              <apply>
                <gt/>
                <ci> mw51813398_8a29_4530_ae70_0031c174174d </ci>
                <cn type="integer"> 0 </cn>
              </apply>
              <apply>
                <gt/>
                <apply>
                  <plus/>
                  <ci> mwfdad0e7c_43a9_46f8_8532_48f80168e8a8 </ci>
                  <ci> mw51813398_8a29_4530_ae70_0031c174174d </ci>
                </apply>
                <cn type="integer"> 0 </cn>
              </apply>
              <apply>
                <plus/>
                <apply>
                  <times/>
                  <ci> mw51813398_8a29_4530_ae70_0031c174174d </ci>
                  <ci> mw9576fa43_eed7_4fca_a861_0892cfcb4822 </ci>
                  <apply>
                    <gt/>
                    <apply>
                      <divide/>
                      <apply>
                        <divide/>
                        <apply>
                          <times/>
                          <ci> mw51813398_8a29_4530_ae70_0031c174174d </ci>
                          <ci> mw47799661_034e_42f5_80c8_346864b1f1be </ci>
                        </apply>
                        <apply>
                          <plus/>
                          <ci> mwfdad0e7c_43a9_46f8_8532_48f80168e8a8 </ci>
                          <ci> mw51813398_8a29_4530_ae70_0031c174174d </ci>
                          <apply>
                            <times/>
                            <cn type="e-notation"> 1 <sep/> -100 </cn>
                            <ci> mwedcb4af9_2cfb_408d_804f_62bed55f440e </ci>
                          </apply>
                        </apply>
                      </apply>
                      <apply>
                        <plus/>
                        <apply>
                          <times/>
                          <ci> mw51813398_8a29_4530_ae70_0031c174174d </ci>
                          <ci> mw9576fa43_eed7_4fca_a861_0892cfcb4822 </ci>
                        </apply>
                        <apply>
                          <times/>
                          <cn type="e-notation"> 1 <sep/> -100 </cn>
                          <ci> mwedcb4af9_2cfb_408d_804f_62bed55f440e </ci>
                        </apply>
                      </apply>
                    </apply>
                    <cn type="integer"> 1 </cn>
                  </apply>
                </apply>
                <apply>
                  <times/>
                  <apply>
                    <divide/>
                    <ci> mw51813398_8a29_4530_ae70_0031c174174d </ci>
                    <apply>
                      <plus/>
                      <ci> mwfdad0e7c_43a9_46f8_8532_48f80168e8a8 </ci>
                      <ci> mw51813398_8a29_4530_ae70_0031c174174d </ci>
                      <apply>
                        <times/>
                        <cn type="e-notation"> 1 <sep/> -100 </cn>
                        <ci> mwedcb4af9_2cfb_408d_804f_62bed55f440e </ci>
                      </apply>
                    </apply>
                  </apply>
                  <ci> mw47799661_034e_42f5_80c8_346864b1f1be </ci>
                  <apply>
                    <leq/>
                    <apply>
                      <divide/>
                      <apply>
                        <divide/>
                        <apply>
                          <times/>
                          <ci> mw51813398_8a29_4530_ae70_0031c174174d </ci>
                          <ci> mw47799661_034e_42f5_80c8_346864b1f1be </ci>
                        </apply>
                        <apply>
                          <plus/>
                          <ci> mwfdad0e7c_43a9_46f8_8532_48f80168e8a8 </ci>
                          <ci> mw51813398_8a29_4530_ae70_0031c174174d </ci>
                          <apply>
                            <times/>
                            <cn type="e-notation"> 1 <sep/> -100 </cn>
                            <ci> mwedcb4af9_2cfb_408d_804f_62bed55f440e </ci>
                          </apply>
                        </apply>
                      </apply>
                      <apply>
                        <plus/>
                        <apply>
                          <times/>
                          <ci> mw51813398_8a29_4530_ae70_0031c174174d </ci>
                          <ci> mw9576fa43_eed7_4fca_a861_0892cfcb4822 </ci>
                        </apply>
                        <apply>
                          <times/>
                          <cn type="e-notation"> 1 <sep/> -100 </cn>
                          <ci> mwedcb4af9_2cfb_408d_804f_62bed55f440e </ci>
                        </apply>
                      </apply>
                    </apply>
                    <cn type="integer"> 1 </cn>
                  </apply>
                </apply>
              </apply>
            </apply>
          </apply>
        </math>
      </assignmentRule>
      <assignmentRule variable="mw82415f40_9ab2_437a_b34f_88b7018b840d">
        <math xmlns="http://www.w3.org/1998/Math/MathML">
          <apply>
            <plus/>
            <apply>
              <times/>
              <cn> 0.001 </cn>
              <ci> mwedcb4af9_2cfb_408d_804f_62bed55f440e </ci>
            </apply>
            <apply>
              <times/>
              <apply>
                <gt/>
                <ci> mwfdad0e7c_43a9_46f8_8532_48f80168e8a8 </ci>
                <cn type="integer"> 0 </cn>
              </apply>
              <apply>
                <gt/>
                <apply>
                  <plus/>
                  <ci> mwfdad0e7c_43a9_46f8_8532_48f80168e8a8 </ci>
                  <ci> mw51813398_8a29_4530_ae70_0031c174174d </ci>
                </apply>
                <cn type="integer"> 0 </cn>
              </apply>
              <apply>
                <plus/>
                <apply>
                  <times/>
                  <ci> mwfdad0e7c_43a9_46f8_8532_48f80168e8a8 </ci>
                  <ci> mw9576fa43_eed7_4fca_a861_0892cfcb4822 </ci>
                  <apply>
                    <gt/>
                    <apply>
                      <divide/>
                      <apply>
                        <divide/>
                        <apply>
                          <times/>
                          <ci> mwfdad0e7c_43a9_46f8_8532_48f80168e8a8 </ci>
                          <ci> mw47799661_034e_42f5_80c8_346864b1f1be </ci>
                        </apply>
                        <apply>
                          <plus/>
                          <ci> mwfdad0e7c_43a9_46f8_8532_48f80168e8a8 </ci>
                          <ci> mw51813398_8a29_4530_ae70_0031c174174d </ci>
                          <apply>
                            <times/>
                            <cn type="e-notation"> 1 <sep/> -100 </cn>
                            <ci> mwedcb4af9_2cfb_408d_804f_62bed55f440e </ci>
                          </apply>
                        </apply>
                      </apply>
                      <apply>
                        <plus/>
                        <apply>
                          <times/>
                          <ci> mwfdad0e7c_43a9_46f8_8532_48f80168e8a8 </ci>
                          <ci> mw9576fa43_eed7_4fca_a861_0892cfcb4822 </ci>
                        </apply>
                        <apply>
                          <times/>
                          <cn type="e-notation"> 1 <sep/> -100 </cn>
                          <ci> mwedcb4af9_2cfb_408d_804f_62bed55f440e </ci>
                        </apply>
                      </apply>
                    </apply>
                    <cn type="integer"> 1 </cn>
                  </apply>
                </apply>
                <apply>
                  <times/>
                  <apply>
                    <divide/>
                    <ci> mwfdad0e7c_43a9_46f8_8532_48f80168e8a8 </ci>
                    <apply>
                      <plus/>
                      <ci> mwfdad0e7c_43a9_46f8_8532_48f80168e8a8 </ci>
                      <ci> mw51813398_8a29_4530_ae70_0031c174174d </ci>
                      <apply>
                        <times/>
                        <cn type="e-notation"> 1 <sep/> -100 </cn>
                        <ci> mwedcb4af9_2cfb_408d_804f_62bed55f440e </ci>
                      </apply>
                    </apply>
                  </apply>
                  <ci> mw47799661_034e_42f5_80c8_346864b1f1be </ci>
                  <apply>
                    <leq/>
                    <apply>
                      <divide/>
                      <apply>
                        <divide/>
                        <apply>
                          <times/>
                          <ci> mwfdad0e7c_43a9_46f8_8532_48f80168e8a8 </ci>
                          <ci> mw47799661_034e_42f5_80c8_346864b1f1be </ci>
                        </apply>
                        <apply>
                          <plus/>
                          <ci> mwfdad0e7c_43a9_46f8_8532_48f80168e8a8 </ci>
                          <ci> mw51813398_8a29_4530_ae70_0031c174174d </ci>
                          <apply>
                            <times/>
                            <cn type="e-notation"> 1 <sep/> -100 </cn>
                            <ci> mwedcb4af9_2cfb_408d_804f_62bed55f440e </ci>
                          </apply>
                        </apply>
                      </apply>
                      <apply>
                        <plus/>
                        <apply>
                          <times/>
                          <ci> mwfdad0e7c_43a9_46f8_8532_48f80168e8a8 </ci>
                          <ci> mw9576fa43_eed7_4fca_a861_0892cfcb4822 </ci>
                        </apply>
                        <apply>
                          <times/>
                          <cn type="e-notation"> 1 <sep/> -100 </cn>
                          <ci> mwedcb4af9_2cfb_408d_804f_62bed55f440e </ci>
                        </apply>
                      </apply>
                    </apply>
                    <cn type="integer"> 1 </cn>
                  </apply>
                </apply>
              </apply>
            </apply>
          </apply>
        </math>
      </assignmentRule>
      <assignmentRule variable="mw9e74a61c_a7b1_4a73_b747_afb5b7ab2efe">
        <math xmlns="http://www.w3.org/1998/Math/MathML">
          <apply>
            <divide/>
            <apply>
              <plus/>
              <ci> mwd48afd43_1139_45f3_816b_79723558e656 </ci>
              <ci> mwab345b27_6c4f_416a_a2a9_d8603ea23000 </ci>
            </apply>
            <apply>
              <plus/>
              <ci> mwd48afd43_1139_45f3_816b_79723558e656 </ci>
              <ci> mwab345b27_6c4f_416a_a2a9_d8603ea23000 </ci>
              <ci> mw141bd4bc_e6c4_40b3_af8a_b9d3ffa68afc </ci>
              <apply>
                <times/>
                <cn type="e-notation"> 1 <sep/> -100 </cn>
                <ci> mwedcb4af9_2cfb_408d_804f_62bed55f440e </ci>
              </apply>
            </apply>
          </apply>
        </math>
      </assignmentRule>
      <assignmentRule variable="mw32ac8588_0b83_4991_bacf_bf064ba6fd70">
        <math xmlns="http://www.w3.org/1998/Math/MathML">
          <apply>
            <times/>
            <apply>
              <minus/>
              <apply>
                <minus/>
                <ci> mw47799661_034e_42f5_80c8_346864b1f1be </ci>
                <ci> mw7995969f_31e6_4568_ba82_819afcfe2d1f </ci>
              </apply>
              <ci> mw82415f40_9ab2_437a_b34f_88b7018b840d </ci>
            </apply>
            <apply>
              <geq/>
              <apply>
                <minus/>
                <apply>
                  <minus/>
                  <ci> mw47799661_034e_42f5_80c8_346864b1f1be </ci>
                  <ci> mw7995969f_31e6_4568_ba82_819afcfe2d1f </ci>
                </apply>
                <ci> mw82415f40_9ab2_437a_b34f_88b7018b840d </ci>
              </apply>
              <cn type="integer"> 0 </cn>
            </apply>
          </apply>
        </math>
      </assignmentRule>
      <assignmentRule variable="mw9368d31b_a6d5_44ed_a8dc_8f61b0d3718b">
        <math xmlns="http://www.w3.org/1998/Math/MathML">
          <apply>
            <divide/>
            <apply>
              <plus/>
              <ci> mw39a15c9a_9509_445a_850b_de59f239214b </ci>
              <ci> mwc15e61f9_cb5d_4809_ac64_477c44efad19 </ci>
            </apply>
            <apply>
              <plus/>
              <ci> mw39a15c9a_9509_445a_850b_de59f239214b </ci>
              <ci> mwc15e61f9_cb5d_4809_ac64_477c44efad19 </ci>
              <ci> mwd707aec9_9708_4fab_94e5_887603360809 </ci>
              <ci> mw17aacc07_fc12_49e7_ad07_d7ef2c45b067 </ci>
              <apply>
                <times/>
                <cn type="e-notation"> 1 <sep/> -100 </cn>
                <ci> mwedcb4af9_2cfb_408d_804f_62bed55f440e </ci>
              </apply>
            </apply>
          </apply>
        </math>
      </assignmentRule>
      <assignmentRule variable="mw92b0e054_b006_4b66_8661_72336e5afd8f">
        <math xmlns="http://www.w3.org/1998/Math/MathML">
          <apply>
            <times/>
            <cn type="integer"> 4 </cn>
            <pi/>
            <apply>
              <power/>
              <apply>
                <divide/>
                <ci> mw0b89b879_485e_444b_9535_dd82e6bdf027 </ci>
                <cn type="integer"> 2 </cn>
              </apply>
              <cn type="integer"> 2 </cn>
            </apply>
            <apply>
              <divide/>
              <ci> mw82415f40_9ab2_437a_b34f_88b7018b840d </ci>
              <ci> mw9576fa43_eed7_4fca_a861_0892cfcb4822 </ci>
            </apply>
            <cn type="e-notation"> 15 <sep/> -3 </cn>
            <apply>
              <divide/>
              <ci> mw41abc3cd_c3ef_47be_a63a_d1a222a8813e </ci>
              <ci> mwedcb4af9_2cfb_408d_804f_62bed55f440e </ci>
            </apply>
            <cn type="e-notation"> 1 <sep/> -15 </cn>
            <ci> mwf0b4f7de_5cce_436b_a865_385e15b1214a </ci>
          </apply>
        </math>
      </assignmentRule>
      <assignmentRule variable="mw7a2d1385_8dce_4c69_93c0_2574aed11d38">
        <math xmlns="http://www.w3.org/1998/Math/MathML">
          <apply>
            <divide/>
            <ci> mw905727a8_21af_40d4_b274_6ed7ca635374 </ci>
            <apply>
              <plus/>
              <ci> mw66923622_2464_483c_b1d0_92a7691b98f6 </ci>
              <ci> mw905727a8_21af_40d4_b274_6ed7ca635374 </ci>
              <apply>
                <times/>
                <cn type="e-notation"> 1 <sep/> -100 </cn>
                <ci> mwedcb4af9_2cfb_408d_804f_62bed55f440e </ci>
              </apply>
            </apply>
          </apply>
        </math>
      </assignmentRule>
      <assignmentRule variable="mwf3599139_9166_44ab_82cd_63640452c013">
        <math xmlns="http://www.w3.org/1998/Math/MathML">
          <apply>
            <divide/>
            <apply>
              <plus/>
              <ci> mwc206a895_31db_4c1a_85f6_aa1f38990083 </ci>
              <ci> mw4236db4c_ddbf_4259_85de_a573e54854b2 </ci>
            </apply>
            <apply>
              <plus/>
              <ci> mw3a85cdeb_46e0_40fc_811c_7ce14e894cd1 </ci>
              <ci> mwc206a895_31db_4c1a_85f6_aa1f38990083 </ci>
              <ci> mw4236db4c_ddbf_4259_85de_a573e54854b2 </ci>
              <ci> mw8ffea593_58e9_4c45_ad27_4ad3db6e70f4 </ci>
              <apply>
                <times/>
                <cn type="e-notation"> 1 <sep/> -100 </cn>
                <ci> mwedcb4af9_2cfb_408d_804f_62bed55f440e </ci>
              </apply>
            </apply>
          </apply>
        </math>
      </assignmentRule>
      <assignmentRule variable="mw190584a8_addf_4aaa_af48_8f7d16ce3825">
        <math xmlns="http://www.w3.org/1998/Math/MathML">
          <apply>
            <divide/>
            <apply>
              <plus/>
              <ci> mwcf89165d_a02d_4e1c_9e6c_7e4930e8585e </ci>
              <ci> mwe0e67461_b486_4bd8_9cf7_2344aca5c6ec </ci>
            </apply>
            <apply>
              <plus/>
              <ci> mwcbdcbef7_9aa4_4c66_9886_358ea88da67b </ci>
              <ci> mwcf89165d_a02d_4e1c_9e6c_7e4930e8585e </ci>
              <ci> mwe0e67461_b486_4bd8_9cf7_2344aca5c6ec </ci>
              <ci> mw1f6e2134_15d0_495d_a8f8_aeca51419c93 </ci>
              <apply>
                <times/>
                <cn type="e-notation"> 1 <sep/> -100 </cn>
                <ci> mwedcb4af9_2cfb_408d_804f_62bed55f440e </ci>
              </apply>
            </apply>
          </apply>
        </math>
      </assignmentRule>
      <assignmentRule variable="mwe9c65479_ed2e_4463_89d9_a555faf7f062">
        <math xmlns="http://www.w3.org/1998/Math/MathML">
          <apply>
            <divide/>
            <apply>
              <times/>
              <ci> mwd76d1043_c82f_4463_9101_ce50b1a8fe6f </ci>
              <ci> mwdfa84701_6e98_49af_8125_b5b48851d99b </ci>
            </apply>
            <ci> mwb52fb769_b05e_4556_b68b_8d7bead2a90d </ci>
          </apply>
        </math>
      </assignmentRule>
      <assignmentRule variable="mwd7938755_b173_4433_83bc_849e77bb63d9">
        <math xmlns="http://www.w3.org/1998/Math/MathML">
          <ci> mwa6ff53aa_b5be_4b11_a271_de7819c5d680 </ci>
        </math>
      </assignmentRule>
      <assignmentRule variable="mwfc5265a9_a933_4971_8a4a_9ae2b20a820e">
        <math xmlns="http://www.w3.org/1998/Math/MathML">
          <apply>
            <times/>
            <cn type="integer"> 4 </cn>
            <pi/>
            <apply>
              <power/>
              <apply>
                <divide/>
                <ci> mwe021f821_459e_4540_942b_8f99f1f02097 </ci>
                <cn type="integer"> 2 </cn>
              </apply>
              <cn type="integer"> 2 </cn>
            </apply>
            <apply>
              <divide/>
              <ci> mw5d790a90_6b0b_4a1d_9a41_b672dfd7c4d1 </ci>
              <ci> mw3c166b93_0431_4817_bcaf_386f0c6b0b45 </ci>
            </apply>
            <cn type="e-notation"> 15 <sep/> -3 </cn>
            <cn type="e-notation"> 1 <sep/> -15 </cn>
            <ci> mwf0b4f7de_5cce_436b_a865_385e15b1214a </ci>
            <apply>
              <divide/>
              <ci> mw41abc3cd_c3ef_47be_a63a_d1a222a8813e </ci>
              <ci> mwedcb4af9_2cfb_408d_804f_62bed55f440e </ci>
            </apply>
          </apply>
        </math>
      </assignmentRule>
      <assignmentRule variable="mw2915220f_6aee_4804_9c76_7abe63c9d343">
        <math xmlns="http://www.w3.org/1998/Math/MathML">
          <apply>
            <times/>
            <cn type="integer"> 4 </cn>
            <pi/>
            <apply>
              <power/>
              <apply>
                <divide/>
                <ci> mw8e8e013f_bcd0_4625_90d1_0269af1948bd </ci>
                <cn type="integer"> 2 </cn>
              </apply>
              <cn type="integer"> 2 </cn>
            </apply>
            <apply>
              <divide/>
              <ci> mwb89e2762_2143_4851_8c62_19d5b0079d2f </ci>
              <ci> mw87aab7d6_635d_4050_88b5_9b24f93d1d8d </ci>
            </apply>
            <cn type="e-notation"> 15 <sep/> -3 </cn>
            <cn type="e-notation"> 1 <sep/> -15 </cn>
            <ci> mwf0b4f7de_5cce_436b_a865_385e15b1214a </ci>
            <apply>
              <divide/>
              <ci> mw41abc3cd_c3ef_47be_a63a_d1a222a8813e </ci>
              <ci> mwedcb4af9_2cfb_408d_804f_62bed55f440e </ci>
            </apply>
          </apply>
        </math>
      </assignmentRule>
      <assignmentRule variable="mw2fc81c82_18d9_4818_9d46_1806f407f327">
        <math xmlns="http://www.w3.org/1998/Math/MathML">
          <apply>
            <times/>
            <ci> mw2eb1705c_fdec_4dd1_ab5c_0dfa4eb7c8c7 </ci>
            <ci> mw5b1c0172_9106_4d93_a3e3_99ad3309ff6c </ci>
          </apply>
        </math>
      </assignmentRule>
      <assignmentRule variable="mwba5b592d_f49e_4e69_928c_51d8edaaf7fa">
        <math xmlns="http://www.w3.org/1998/Math/MathML">
          <apply>
            <divide/>
            <apply>
              <plus/>
              <ci> mw37c2062d_11af_447a_b796_aad509bf8022 </ci>
              <ci> mw0f17def7_10f5_4134_bca0_b9219278a901 </ci>
            </apply>
            <apply>
              <plus/>
              <ci> mw37c2062d_11af_447a_b796_aad509bf8022 </ci>
              <ci> mw0f17def7_10f5_4134_bca0_b9219278a901 </ci>
              <ci> mw62368e47_fd56_4a24_8eb9_971e36fdd9be </ci>
              <ci> mw8b1e1746_0a10_441d_a4c0_4014afc8c952 </ci>
              <apply>
                <times/>
                <cn type="e-notation"> 1 <sep/> -100 </cn>
                <ci> mwedcb4af9_2cfb_408d_804f_62bed55f440e </ci>
              </apply>
            </apply>
          </apply>
        </math>
      </assignmentRule>
      <assignmentRule variable="mw1a53c1e5_308d_4775_9515_7fd58cd7fd90">
        <math xmlns="http://www.w3.org/1998/Math/MathML">
          <apply>
            <divide/>
            <ci> mw957bb4ab_ad03_4ff2_9415_0f3e18dd27df </ci>
            <apply>
              <plus/>
              <ci> mw957bb4ab_ad03_4ff2_9415_0f3e18dd27df </ci>
              <ci> mw62ee8fed_5656_4322_a70c_822c1df80bb5 </ci>
              <apply>
                <times/>
                <cn type="e-notation"> 1 <sep/> -100 </cn>
                <ci> mwedcb4af9_2cfb_408d_804f_62bed55f440e </ci>
              </apply>
            </apply>
          </apply>
        </math>
      </assignmentRule>
      <assignmentRule variable="mwda280c9b_5704_4e50_99d8_72c0684364c6">
        <math xmlns="http://www.w3.org/1998/Math/MathML">
          <apply>
            <divide/>
            <ci> mwd5358c8b_0a71_40c3_adf9_e9bdcab954ca </ci>
            <apply>
              <plus/>
              <ci> mwd5358c8b_0a71_40c3_adf9_e9bdcab954ca </ci>
              <ci> mw7bb3d7f0_1a1c_4148_b6b3_226da2987084 </ci>
              <ci> mwc9f4f338_e5fa_4d8e_b986_6d642e0e273a </ci>
              <apply>
                <times/>
                <cn type="e-notation"> 1 <sep/> -100 </cn>
                <ci> mwedcb4af9_2cfb_408d_804f_62bed55f440e </ci>
              </apply>
            </apply>
          </apply>
        </math>
      </assignmentRule>
      <assignmentRule variable="mwc7f59d84_fd96_4452_ab56_5a22add940ec">
        <math xmlns="http://www.w3.org/1998/Math/MathML">
          <apply>
            <divide/>
            <ci> mwe41c2f26_e54e_4edc_8e29_f1af1cd5dfff </ci>
            <apply>
              <plus/>
              <ci> mwe41c2f26_e54e_4edc_8e29_f1af1cd5dfff </ci>
              <ci> mwe281a431_92ba_48be_b6e2_340478f7f220 </ci>
              <ci> mw7ed53ae7_a091_45e5_aa21_f61241630632 </ci>
              <apply>
                <times/>
                <cn type="e-notation"> 1 <sep/> -100 </cn>
                <ci> mwedcb4af9_2cfb_408d_804f_62bed55f440e </ci>
              </apply>
            </apply>
          </apply>
        </math>
      </assignmentRule>
      <assignmentRule variable="mwb89e2762_2143_4851_8c62_19d5b0079d2f">
        <math xmlns="http://www.w3.org/1998/Math/MathML">
          <apply>
            <plus/>
            <ci> mwef052309_07b2_459e_b612_01d81f7d9b04 </ci>
            <apply>
              <times/>
              <cn> 0.001 </cn>
              <ci> mwedcb4af9_2cfb_408d_804f_62bed55f440e </ci>
            </apply>
          </apply>
        </math>
      </assignmentRule>
      <assignmentRule variable="mw5d790a90_6b0b_4a1d_9a41_b672dfd7c4d1">
        <math xmlns="http://www.w3.org/1998/Math/MathML">
          <apply>
            <plus/>
            <ci> mw4f4e3aef_aa01_456c_befb_6b6f3cbad489 </ci>
            <apply>
              <times/>
              <cn> 0.001 </cn>
              <ci> mwedcb4af9_2cfb_408d_804f_62bed55f440e </ci>
            </apply>
          </apply>
        </math>
      </assignmentRule>
      <assignmentRule variable="mw20a6e50d_3bac_46b0_bd33_e78b8878d817">
        <math xmlns="http://www.w3.org/1998/Math/MathML">
          <apply>
            <times/>
            <apply>
              <minus/>
              <apply>
                <minus/>
                <ci> mw1db8e1d4_cfee_4d9c_a51a_29d9f58299d2 </ci>
                <ci> mw05da46f6_c8f5_4529_ba41_30b78b390d1c </ci>
              </apply>
              <ci> mw09cd57cb_9139_43fd_a445_2f184000418b </ci>
            </apply>
            <apply>
              <geq/>
              <apply>
                <minus/>
                <apply>
                  <minus/>
                  <ci> mw1db8e1d4_cfee_4d9c_a51a_29d9f58299d2 </ci>
                  <ci> mw05da46f6_c8f5_4529_ba41_30b78b390d1c </ci>
                </apply>
                <ci> mw09cd57cb_9139_43fd_a445_2f184000418b </ci>
              </apply>
              <cn type="integer"> 0 </cn>
            </apply>
          </apply>
        </math>
      </assignmentRule>
      <assignmentRule variable="mw5303965a_8443_44d9_9fca_0c2b61a01413">
        <math xmlns="http://www.w3.org/1998/Math/MathML">
          <apply>
            <divide/>
            <ci> mw8790de3a_8fa8_4399_a86e_074ab9754045 </ci>
            <ci> mw5666760b_0da0_42a9_8c70_ebc77ea32b95 </ci>
          </apply>
        </math>
      </assignmentRule>
      <assignmentRule variable="mw9c8723c0_cd4d_4f1a_9b8b_b8c8781e3e3b">
        <math xmlns="http://www.w3.org/1998/Math/MathML">
          <apply>
            <divide/>
            <ci> mw572c25f8_b1a9_47e0_930b_2c6ba483473a </ci>
            <apply>
              <plus/>
              <ci> mw572c25f8_b1a9_47e0_930b_2c6ba483473a </ci>
              <ci> mw5a89990c_6c2b_446c_9a7b_dfb207b756eb </ci>
              <apply>
                <times/>
                <cn type="e-notation"> 1 <sep/> -100 </cn>
                <ci> mwedcb4af9_2cfb_408d_804f_62bed55f440e </ci>
              </apply>
            </apply>
          </apply>
        </math>
      </assignmentRule>
      <assignmentRule variable="mw416f0ca4_605e_469d_a69b_4470cddc90a3">
        <math xmlns="http://www.w3.org/1998/Math/MathML">
          <apply>
            <times/>
            <apply>
              <minus/>
              <ci> mw404d2f8c_d89d_453a_a458_b37c888ef0b4 </ci>
              <ci> mwd2f17dd1_81af_4d19_b556_81261cbdcbcb </ci>
            </apply>
            <apply>
              <geq/>
              <apply>
                <minus/>
                <ci> mw404d2f8c_d89d_453a_a458_b37c888ef0b4 </ci>
                <ci> mwd2f17dd1_81af_4d19_b556_81261cbdcbcb </ci>
              </apply>
              <cn type="integer"> 0 </cn>
            </apply>
          </apply>
        </math>
      </assignmentRule>
      <assignmentRule variable="mw100c195b_f920_41cc_92b3_5e171624dcea">
        <math xmlns="http://www.w3.org/1998/Math/MathML">
          <apply>
            <times/>
            <cn type="integer"> 4 </cn>
            <pi/>
            <apply>
              <power/>
              <apply>
                <divide/>
                <ci> mw0b89b879_485e_444b_9535_dd82e6bdf027 </ci>
                <cn type="integer"> 2 </cn>
              </apply>
              <cn type="integer"> 2 </cn>
            </apply>
            <ci> mwcfc290e2_5586_4a12_a597_89454fb5fbc4 </ci>
            <apply>
              <divide/>
              <ci> mwfc6b4557_ce5b_4d35_903d_14b2b6e4085b </ci>
              <ci> mw192cf485_5327_4fa8_8acd_07560071dc72 </ci>
            </apply>
            <cn type="e-notation"> 15 <sep/> -3 </cn>
            <apply>
              <divide/>
              <ci> mw41abc3cd_c3ef_47be_a63a_d1a222a8813e </ci>
              <ci> mwedcb4af9_2cfb_408d_804f_62bed55f440e </ci>
            </apply>
            <cn type="e-notation"> 1 <sep/> -15 </cn>
            <ci> mwf0b4f7de_5cce_436b_a865_385e15b1214a </ci>
          </apply>
        </math>
      </assignmentRule>
      <assignmentRule variable="mw229f7e4a_20ee_4372_9d13_01a7e35a5ffc">
        <math xmlns="http://www.w3.org/1998/Math/MathML">
          <apply>
            <times/>
            <cn type="integer"> 4 </cn>
            <pi/>
            <apply>
              <power/>
              <apply>
                <divide/>
                <ci> mw0b89b879_485e_444b_9535_dd82e6bdf027 </ci>
                <cn type="integer"> 2 </cn>
              </apply>
              <cn type="integer"> 2 </cn>
            </apply>
            <ci> mw1101352a_cd12_4b29_b819_52e0a3d91236 </ci>
            <apply>
              <divide/>
              <ci> mwfc6b4557_ce5b_4d35_903d_14b2b6e4085b </ci>
              <ci> mw192cf485_5327_4fa8_8acd_07560071dc72 </ci>
            </apply>
            <cn type="e-notation"> 15 <sep/> -3 </cn>
            <apply>
              <divide/>
              <ci> mw41abc3cd_c3ef_47be_a63a_d1a222a8813e </ci>
              <ci> mwedcb4af9_2cfb_408d_804f_62bed55f440e </ci>
            </apply>
            <cn type="e-notation"> 1 <sep/> -15 </cn>
            <ci> mwf0b4f7de_5cce_436b_a865_385e15b1214a </ci>
          </apply>
        </math>
      </assignmentRule>
      <assignmentRule variable="mwa6f32d3d_7ba3_484a_a88a_95d46aa0c165">
        <math xmlns="http://www.w3.org/1998/Math/MathML">
          <apply>
            <times/>
            <cn type="integer"> 4 </cn>
            <pi/>
            <apply>
              <power/>
              <apply>
                <divide/>
                <ci> mw0b89b879_485e_444b_9535_dd82e6bdf027 </ci>
                <cn type="integer"> 2 </cn>
              </apply>
              <cn type="integer"> 2 </cn>
            </apply>
            <ci> mwe82070b7_1b34_4661_9c99_e5605857782d </ci>
            <apply>
              <divide/>
              <ci> mwfc6b4557_ce5b_4d35_903d_14b2b6e4085b </ci>
              <ci> mw192cf485_5327_4fa8_8acd_07560071dc72 </ci>
            </apply>
            <cn type="e-notation"> 15 <sep/> -3 </cn>
            <apply>
              <divide/>
              <ci> mw41abc3cd_c3ef_47be_a63a_d1a222a8813e </ci>
              <ci> mwedcb4af9_2cfb_408d_804f_62bed55f440e </ci>
            </apply>
            <cn type="e-notation"> 1 <sep/> -15 </cn>
            <ci> mwf0b4f7de_5cce_436b_a865_385e15b1214a </ci>
          </apply>
        </math>
      </assignmentRule>
      <assignmentRule variable="mw62535f9d_60eb_43ab_b54e_05e019e4dcab">
        <math xmlns="http://www.w3.org/1998/Math/MathML">
          <apply>
            <times/>
            <cn type="integer"> 4 </cn>
            <pi/>
            <apply>
              <power/>
              <apply>
                <divide/>
                <ci> mw0b89b879_485e_444b_9535_dd82e6bdf027 </ci>
                <cn type="integer"> 2 </cn>
              </apply>
              <cn type="integer"> 2 </cn>
            </apply>
            <ci> mw4f47a926_0511_48c4_8526_8f179b4ca323 </ci>
            <apply>
              <divide/>
              <ci> mwfc6b4557_ce5b_4d35_903d_14b2b6e4085b </ci>
              <ci> mw192cf485_5327_4fa8_8acd_07560071dc72 </ci>
            </apply>
            <cn type="e-notation"> 15 <sep/> -3 </cn>
            <apply>
              <divide/>
              <ci> mw41abc3cd_c3ef_47be_a63a_d1a222a8813e </ci>
              <ci> mwedcb4af9_2cfb_408d_804f_62bed55f440e </ci>
            </apply>
            <cn type="e-notation"> 1 <sep/> -15 </cn>
            <ci> mwf0b4f7de_5cce_436b_a865_385e15b1214a </ci>
          </apply>
        </math>
      </assignmentRule>
      <assignmentRule variable="mwe3dd358e_687e_4ee1_a59c_2867a77669f9">
        <math xmlns="http://www.w3.org/1998/Math/MathML">
          <apply>
            <times/>
            <cn type="integer"> 4 </cn>
            <pi/>
            <apply>
              <power/>
              <apply>
                <divide/>
                <ci> mw0b89b879_485e_444b_9535_dd82e6bdf027 </ci>
                <cn type="integer"> 2 </cn>
              </apply>
              <cn type="integer"> 2 </cn>
            </apply>
            <ci> mwd41a7cc8_3d0e_4bd7_8fcb_b2b0fd06fc0b </ci>
            <apply>
              <divide/>
              <ci> mwfc6b4557_ce5b_4d35_903d_14b2b6e4085b </ci>
              <ci> mw192cf485_5327_4fa8_8acd_07560071dc72 </ci>
            </apply>
            <cn type="e-notation"> 15 <sep/> -3 </cn>
            <apply>
              <divide/>
              <ci> mw41abc3cd_c3ef_47be_a63a_d1a222a8813e </ci>
              <ci> mwedcb4af9_2cfb_408d_804f_62bed55f440e </ci>
            </apply>
            <cn type="e-notation"> 1 <sep/> -15 </cn>
            <ci> mwf0b4f7de_5cce_436b_a865_385e15b1214a </ci>
          </apply>
        </math>
      </assignmentRule>
      <assignmentRule variable="mwe35c6b0f_a9b8_47dd_be11_609f59534508">
        <math xmlns="http://www.w3.org/1998/Math/MathML">
          <apply>
            <times/>
            <cn type="integer"> 4 </cn>
            <pi/>
            <apply>
              <power/>
              <apply>
                <divide/>
                <ci> mw0b89b879_485e_444b_9535_dd82e6bdf027 </ci>
                <cn type="integer"> 2 </cn>
              </apply>
              <cn type="integer"> 2 </cn>
            </apply>
            <ci> mwce12d736_2899_40c1_a6bd_2783300d710d </ci>
            <apply>
              <divide/>
              <ci> mwfc6b4557_ce5b_4d35_903d_14b2b6e4085b </ci>
              <ci> mw192cf485_5327_4fa8_8acd_07560071dc72 </ci>
            </apply>
            <cn type="e-notation"> 15 <sep/> -3 </cn>
            <apply>
              <divide/>
              <ci> mw41abc3cd_c3ef_47be_a63a_d1a222a8813e </ci>
              <ci> mwedcb4af9_2cfb_408d_804f_62bed55f440e </ci>
            </apply>
            <cn type="e-notation"> 1 <sep/> -15 </cn>
            <ci> mwf0b4f7de_5cce_436b_a865_385e15b1214a </ci>
          </apply>
        </math>
      </assignmentRule>
      <assignmentRule variable="mwb8163326_aad0_485c_9daa_a36f0459e000">
        <math xmlns="http://www.w3.org/1998/Math/MathML">
          <apply>
            <times/>
            <cn type="integer"> 4 </cn>
            <pi/>
            <apply>
              <power/>
              <apply>
                <divide/>
                <ci> mw0b89b879_485e_444b_9535_dd82e6bdf027 </ci>
                <cn type="integer"> 2 </cn>
              </apply>
              <cn type="integer"> 2 </cn>
            </apply>
            <ci> mw2e84d93c_0300_4ca8_85d6_1ba17d4ba7d9 </ci>
            <apply>
              <divide/>
              <ci> mwfc6b4557_ce5b_4d35_903d_14b2b6e4085b </ci>
              <ci> mw192cf485_5327_4fa8_8acd_07560071dc72 </ci>
            </apply>
            <cn type="e-notation"> 15 <sep/> -3 </cn>
            <apply>
              <divide/>
              <ci> mw41abc3cd_c3ef_47be_a63a_d1a222a8813e </ci>
              <ci> mwedcb4af9_2cfb_408d_804f_62bed55f440e </ci>
            </apply>
            <cn type="e-notation"> 1 <sep/> -15 </cn>
            <ci> mwf0b4f7de_5cce_436b_a865_385e15b1214a </ci>
          </apply>
        </math>
      </assignmentRule>
      <assignmentRule variable="mwdabefdc6_c199_4974_8604_c677bc7f1da8">
        <math xmlns="http://www.w3.org/1998/Math/MathML">
          <apply>
            <times/>
            <cn type="integer"> 4 </cn>
            <pi/>
            <apply>
              <power/>
              <apply>
                <divide/>
                <ci> mw0b89b879_485e_444b_9535_dd82e6bdf027 </ci>
                <cn type="integer"> 2 </cn>
              </apply>
              <cn type="integer"> 2 </cn>
            </apply>
            <ci> mw704f47a5_f25c_4a90_a517_6f86e74d53e4 </ci>
            <apply>
              <divide/>
              <ci> mwfc6b4557_ce5b_4d35_903d_14b2b6e4085b </ci>
              <ci> mw192cf485_5327_4fa8_8acd_07560071dc72 </ci>
            </apply>
            <cn type="e-notation"> 15 <sep/> -3 </cn>
            <apply>
              <divide/>
              <ci> mw41abc3cd_c3ef_47be_a63a_d1a222a8813e </ci>
              <ci> mwedcb4af9_2cfb_408d_804f_62bed55f440e </ci>
            </apply>
            <cn type="e-notation"> 1 <sep/> -15 </cn>
            <ci> mwf0b4f7de_5cce_436b_a865_385e15b1214a </ci>
          </apply>
        </math>
      </assignmentRule>
      <assignmentRule variable="mwf7a51314_3b42_43bd_8937_301838cd9616">
        <math xmlns="http://www.w3.org/1998/Math/MathML">
          <apply>
            <times/>
            <cn type="integer"> 4 </cn>
            <pi/>
            <apply>
              <power/>
              <apply>
                <divide/>
                <ci> mw0b89b879_485e_444b_9535_dd82e6bdf027 </ci>
                <cn type="integer"> 2 </cn>
              </apply>
              <cn type="integer"> 2 </cn>
            </apply>
            <ci> mwd087edfe_2f50_4c1d_8b24_58098eb53044 </ci>
            <apply>
              <divide/>
              <ci> mwfc6b4557_ce5b_4d35_903d_14b2b6e4085b </ci>
              <ci> mw192cf485_5327_4fa8_8acd_07560071dc72 </ci>
            </apply>
            <cn type="e-notation"> 15 <sep/> -3 </cn>
            <apply>
              <divide/>
              <ci> mw41abc3cd_c3ef_47be_a63a_d1a222a8813e </ci>
              <ci> mwedcb4af9_2cfb_408d_804f_62bed55f440e </ci>
            </apply>
            <cn type="e-notation"> 1 <sep/> -15 </cn>
            <ci> mwf0b4f7de_5cce_436b_a865_385e15b1214a </ci>
          </apply>
        </math>
      </assignmentRule>
      <assignmentRule variable="mw1b3cff4a_c3ca_4f5e_b8e8_f37d15582801">
        <math xmlns="http://www.w3.org/1998/Math/MathML">
          <apply>
            <times/>
            <cn type="integer"> 4 </cn>
            <pi/>
            <apply>
              <power/>
              <apply>
                <divide/>
                <ci> mw0b89b879_485e_444b_9535_dd82e6bdf027 </ci>
                <cn type="integer"> 2 </cn>
              </apply>
              <cn type="integer"> 2 </cn>
            </apply>
            <ci> mw725f2019_1067_46b1_ad46_201a339f683a </ci>
            <apply>
              <divide/>
              <ci> mwfc6b4557_ce5b_4d35_903d_14b2b6e4085b </ci>
              <ci> mw192cf485_5327_4fa8_8acd_07560071dc72 </ci>
            </apply>
            <cn type="e-notation"> 15 <sep/> -3 </cn>
            <apply>
              <divide/>
              <ci> mw41abc3cd_c3ef_47be_a63a_d1a222a8813e </ci>
              <ci> mwedcb4af9_2cfb_408d_804f_62bed55f440e </ci>
            </apply>
            <cn type="e-notation"> 1 <sep/> -15 </cn>
            <ci> mwf0b4f7de_5cce_436b_a865_385e15b1214a </ci>
          </apply>
        </math>
      </assignmentRule>
      <assignmentRule variable="mw980c8039_8288_4668_9934_d5233d4e1bdb">
        <math xmlns="http://www.w3.org/1998/Math/MathML">
          <apply>
            <times/>
            <cn type="integer"> 4 </cn>
            <pi/>
            <apply>
              <power/>
              <apply>
                <divide/>
                <ci> mw0b89b879_485e_444b_9535_dd82e6bdf027 </ci>
                <cn type="integer"> 2 </cn>
              </apply>
              <cn type="integer"> 2 </cn>
            </apply>
            <ci> mw58f23492_2354_4ad8_88f3_6caa77bd145b </ci>
            <apply>
              <divide/>
              <ci> mwfc6b4557_ce5b_4d35_903d_14b2b6e4085b </ci>
              <ci> mw192cf485_5327_4fa8_8acd_07560071dc72 </ci>
            </apply>
            <cn type="e-notation"> 15 <sep/> -3 </cn>
            <apply>
              <divide/>
              <ci> mw41abc3cd_c3ef_47be_a63a_d1a222a8813e </ci>
              <ci> mwedcb4af9_2cfb_408d_804f_62bed55f440e </ci>
            </apply>
            <cn type="e-notation"> 1 <sep/> -15 </cn>
            <ci> mwf0b4f7de_5cce_436b_a865_385e15b1214a </ci>
          </apply>
        </math>
      </assignmentRule>
      <assignmentRule variable="mwa6a2aeb4_894e_4b47_b0cb_2144c29b5d4f">
        <math xmlns="http://www.w3.org/1998/Math/MathML">
          <apply>
            <times/>
            <cn type="integer"> 4 </cn>
            <pi/>
            <apply>
              <power/>
              <apply>
                <divide/>
                <ci> mw0b89b879_485e_444b_9535_dd82e6bdf027 </ci>
                <cn type="integer"> 2 </cn>
              </apply>
              <cn type="integer"> 2 </cn>
            </apply>
            <ci> mwef3ee739_9549_49ba_9d91_54ca84e20064 </ci>
            <apply>
              <divide/>
              <ci> mwfc6b4557_ce5b_4d35_903d_14b2b6e4085b </ci>
              <ci> mw192cf485_5327_4fa8_8acd_07560071dc72 </ci>
            </apply>
            <cn type="e-notation"> 15 <sep/> -3 </cn>
            <apply>
              <divide/>
              <ci> mw41abc3cd_c3ef_47be_a63a_d1a222a8813e </ci>
              <ci> mwedcb4af9_2cfb_408d_804f_62bed55f440e </ci>
            </apply>
            <cn type="e-notation"> 1 <sep/> -15 </cn>
            <ci> mwf0b4f7de_5cce_436b_a865_385e15b1214a </ci>
          </apply>
        </math>
      </assignmentRule>
      <assignmentRule variable="mw10054769_21d7_47a5_ab1f_2f18a180ac3f">
        <math xmlns="http://www.w3.org/1998/Math/MathML">
          <apply>
            <times/>
            <cn type="integer"> 4 </cn>
            <pi/>
            <apply>
              <power/>
              <apply>
                <divide/>
                <ci> mw0b89b879_485e_444b_9535_dd82e6bdf027 </ci>
                <cn type="integer"> 2 </cn>
              </apply>
              <cn type="integer"> 2 </cn>
            </apply>
            <ci> mw373d02b6_f619_4c1f_964f_1c3f19682713 </ci>
            <apply>
              <divide/>
              <ci> mwfc6b4557_ce5b_4d35_903d_14b2b6e4085b </ci>
              <ci> mw192cf485_5327_4fa8_8acd_07560071dc72 </ci>
            </apply>
            <cn type="e-notation"> 15 <sep/> -3 </cn>
            <apply>
              <divide/>
              <ci> mw41abc3cd_c3ef_47be_a63a_d1a222a8813e </ci>
              <ci> mwedcb4af9_2cfb_408d_804f_62bed55f440e </ci>
            </apply>
            <cn type="e-notation"> 1 <sep/> -15 </cn>
            <ci> mwf0b4f7de_5cce_436b_a865_385e15b1214a </ci>
          </apply>
        </math>
      </assignmentRule>
      <assignmentRule variable="mw7911ca3d_9194_4aab_872c_17dda65349ed">
        <math xmlns="http://www.w3.org/1998/Math/MathML">
          <apply>
            <times/>
            <cn type="integer"> 4 </cn>
            <pi/>
            <apply>
              <power/>
              <apply>
                <divide/>
                <ci> mw0b89b879_485e_444b_9535_dd82e6bdf027 </ci>
                <cn type="integer"> 2 </cn>
              </apply>
              <cn type="integer"> 2 </cn>
            </apply>
            <ci> mwa7712e1e_ec33_4cf5_80cc_0dcee250995d </ci>
            <apply>
              <divide/>
              <ci> mwfc6b4557_ce5b_4d35_903d_14b2b6e4085b </ci>
              <ci> mw192cf485_5327_4fa8_8acd_07560071dc72 </ci>
            </apply>
            <cn type="e-notation"> 15 <sep/> -3 </cn>
            <apply>
              <divide/>
              <ci> mw41abc3cd_c3ef_47be_a63a_d1a222a8813e </ci>
              <ci> mwedcb4af9_2cfb_408d_804f_62bed55f440e </ci>
            </apply>
            <cn type="e-notation"> 1 <sep/> -15 </cn>
            <ci> mwf0b4f7de_5cce_436b_a865_385e15b1214a </ci>
          </apply>
        </math>
      </assignmentRule>
      <assignmentRule variable="mw924892e8_21b0_4138_aebd_303b27de8b87">
        <math xmlns="http://www.w3.org/1998/Math/MathML">
          <apply>
            <times/>
            <cn type="integer"> 4 </cn>
            <pi/>
            <apply>
              <power/>
              <apply>
                <divide/>
                <ci> mw0b89b879_485e_444b_9535_dd82e6bdf027 </ci>
                <cn type="integer"> 2 </cn>
              </apply>
              <cn type="integer"> 2 </cn>
            </apply>
            <ci> mwaf3e5c82_1bda_4d51_8189_d5d705652d6e </ci>
            <apply>
              <divide/>
              <ci> mwfc6b4557_ce5b_4d35_903d_14b2b6e4085b </ci>
              <ci> mw192cf485_5327_4fa8_8acd_07560071dc72 </ci>
            </apply>
            <cn type="e-notation"> 15 <sep/> -3 </cn>
            <apply>
              <divide/>
              <ci> mw41abc3cd_c3ef_47be_a63a_d1a222a8813e </ci>
              <ci> mwedcb4af9_2cfb_408d_804f_62bed55f440e </ci>
            </apply>
            <cn type="e-notation"> 1 <sep/> -15 </cn>
            <ci> mwf0b4f7de_5cce_436b_a865_385e15b1214a </ci>
          </apply>
        </math>
      </assignmentRule>
      <assignmentRule variable="mwcfc290e2_5586_4a12_a597_89454fb5fbc4">
        <math xmlns="http://www.w3.org/1998/Math/MathML">
          <apply>
            <plus/>
            <apply>
              <times/>
              <cn> 0.001 </cn>
              <ci> mwedcb4af9_2cfb_408d_804f_62bed55f440e </ci>
            </apply>
            <apply>
              <times/>
              <ci> mw05da46f6_c8f5_4529_ba41_30b78b390d1c </ci>
              <ci> mw4c691164_bcab_4bee_8669_b1de5a5dd652 </ci>
            </apply>
          </apply>
        </math>
      </assignmentRule>
      <assignmentRule variable="mw1101352a_cd12_4b29_b819_52e0a3d91236">
        <math xmlns="http://www.w3.org/1998/Math/MathML">
          <apply>
            <plus/>
            <apply>
              <times/>
              <cn> 0.001 </cn>
              <ci> mwedcb4af9_2cfb_408d_804f_62bed55f440e </ci>
            </apply>
            <apply>
              <times/>
              <ci> mw05da46f6_c8f5_4529_ba41_30b78b390d1c </ci>
              <ci> mwcb7192ee_93e5_43e4_a183_50e1d3d4be24 </ci>
            </apply>
          </apply>
        </math>
      </assignmentRule>
      <assignmentRule variable="mwe82070b7_1b34_4661_9c99_e5605857782d">
        <math xmlns="http://www.w3.org/1998/Math/MathML">
          <apply>
            <plus/>
            <apply>
              <times/>
              <cn> 0.001 </cn>
              <ci> mwedcb4af9_2cfb_408d_804f_62bed55f440e </ci>
            </apply>
            <apply>
              <times/>
              <ci> mw05da46f6_c8f5_4529_ba41_30b78b390d1c </ci>
              <ci> mw99ebbe62_fa77_459c_a0f9_49b093e9ab4f </ci>
            </apply>
          </apply>
        </math>
      </assignmentRule>
      <assignmentRule variable="mw4f47a926_0511_48c4_8526_8f179b4ca323">
        <math xmlns="http://www.w3.org/1998/Math/MathML">
          <apply>
            <plus/>
            <apply>
              <times/>
              <cn> 0.001 </cn>
              <ci> mwedcb4af9_2cfb_408d_804f_62bed55f440e </ci>
            </apply>
            <apply>
              <times/>
              <ci> mw05da46f6_c8f5_4529_ba41_30b78b390d1c </ci>
              <ci> mw82403e4f_2e0c_4e21_84ee_3e5291a1956e </ci>
            </apply>
          </apply>
        </math>
      </assignmentRule>
      <assignmentRule variable="mwd41a7cc8_3d0e_4bd7_8fcb_b2b0fd06fc0b">
        <math xmlns="http://www.w3.org/1998/Math/MathML">
          <apply>
            <plus/>
            <apply>
              <times/>
              <cn> 0.001 </cn>
              <ci> mwedcb4af9_2cfb_408d_804f_62bed55f440e </ci>
            </apply>
            <apply>
              <times/>
              <ci> mw05da46f6_c8f5_4529_ba41_30b78b390d1c </ci>
              <ci> mw456d4be0_d3f5_452d_aa03_414f0a7c6a54 </ci>
            </apply>
          </apply>
        </math>
      </assignmentRule>
      <assignmentRule variable="mwce12d736_2899_40c1_a6bd_2783300d710d">
        <math xmlns="http://www.w3.org/1998/Math/MathML">
          <apply>
            <plus/>
            <apply>
              <times/>
              <cn> 0.001 </cn>
              <ci> mwedcb4af9_2cfb_408d_804f_62bed55f440e </ci>
            </apply>
            <apply>
              <times/>
              <ci> mw05da46f6_c8f5_4529_ba41_30b78b390d1c </ci>
              <ci> mw5fbc734a_fe80_485f_8de0_ec235589ff02 </ci>
            </apply>
          </apply>
        </math>
      </assignmentRule>
      <assignmentRule variable="mw2e84d93c_0300_4ca8_85d6_1ba17d4ba7d9">
        <math xmlns="http://www.w3.org/1998/Math/MathML">
          <apply>
            <plus/>
            <apply>
              <times/>
              <cn> 0.001 </cn>
              <ci> mwedcb4af9_2cfb_408d_804f_62bed55f440e </ci>
            </apply>
            <apply>
              <times/>
              <ci> mw05da46f6_c8f5_4529_ba41_30b78b390d1c </ci>
              <ci> mwfab12196_8587_44ce_9934_45a287ab440e </ci>
            </apply>
          </apply>
        </math>
      </assignmentRule>
      <assignmentRule variable="mw704f47a5_f25c_4a90_a517_6f86e74d53e4">
        <math xmlns="http://www.w3.org/1998/Math/MathML">
          <apply>
            <plus/>
            <apply>
              <times/>
              <cn> 0.001 </cn>
              <ci> mwedcb4af9_2cfb_408d_804f_62bed55f440e </ci>
            </apply>
            <apply>
              <times/>
              <ci> mw05da46f6_c8f5_4529_ba41_30b78b390d1c </ci>
              <ci> mwea12a089_0cf1_4c57_b597_95d68c9dc9b2 </ci>
            </apply>
          </apply>
        </math>
      </assignmentRule>
      <assignmentRule variable="mwd087edfe_2f50_4c1d_8b24_58098eb53044">
        <math xmlns="http://www.w3.org/1998/Math/MathML">
          <apply>
            <plus/>
            <apply>
              <times/>
              <cn> 0.001 </cn>
              <ci> mwedcb4af9_2cfb_408d_804f_62bed55f440e </ci>
            </apply>
            <apply>
              <times/>
              <ci> mw05da46f6_c8f5_4529_ba41_30b78b390d1c </ci>
              <ci> mweeeb05e0_51e7_4db4_9b3d_10d77feceea5 </ci>
            </apply>
          </apply>
        </math>
      </assignmentRule>
      <assignmentRule variable="mw725f2019_1067_46b1_ad46_201a339f683a">
        <math xmlns="http://www.w3.org/1998/Math/MathML">
          <apply>
            <plus/>
            <apply>
              <times/>
              <cn> 0.001 </cn>
              <ci> mwedcb4af9_2cfb_408d_804f_62bed55f440e </ci>
            </apply>
            <apply>
              <times/>
              <ci> mw05da46f6_c8f5_4529_ba41_30b78b390d1c </ci>
              <ci> mwa73922bf_827c_450f_a805_3b50d8d89460 </ci>
            </apply>
          </apply>
        </math>
      </assignmentRule>
      <assignmentRule variable="mw58f23492_2354_4ad8_88f3_6caa77bd145b">
        <math xmlns="http://www.w3.org/1998/Math/MathML">
          <apply>
            <plus/>
            <apply>
              <times/>
              <cn> 0.001 </cn>
              <ci> mwedcb4af9_2cfb_408d_804f_62bed55f440e </ci>
            </apply>
            <apply>
              <times/>
              <ci> mw05da46f6_c8f5_4529_ba41_30b78b390d1c </ci>
              <ci> mw9478055d_9fda_4557_b8ba_d10498b9c81c </ci>
            </apply>
          </apply>
        </math>
      </assignmentRule>
      <assignmentRule variable="mwef3ee739_9549_49ba_9d91_54ca84e20064">
        <math xmlns="http://www.w3.org/1998/Math/MathML">
          <apply>
            <plus/>
            <apply>
              <times/>
              <cn> 0.001 </cn>
              <ci> mwedcb4af9_2cfb_408d_804f_62bed55f440e </ci>
            </apply>
            <apply>
              <times/>
              <ci> mw05da46f6_c8f5_4529_ba41_30b78b390d1c </ci>
              <ci> mw172845fc_56e1_4ce8_96e6_170b01de9a79 </ci>
            </apply>
          </apply>
        </math>
      </assignmentRule>
      <assignmentRule variable="mw373d02b6_f619_4c1f_964f_1c3f19682713">
        <math xmlns="http://www.w3.org/1998/Math/MathML">
          <apply>
            <plus/>
            <apply>
              <times/>
              <cn> 0.001 </cn>
              <ci> mwedcb4af9_2cfb_408d_804f_62bed55f440e </ci>
            </apply>
            <apply>
              <times/>
              <ci> mw05da46f6_c8f5_4529_ba41_30b78b390d1c </ci>
              <ci> mw066f15b2_105b_4ec5_bf73_51de026f3018 </ci>
            </apply>
          </apply>
        </math>
      </assignmentRule>
      <assignmentRule variable="mwa7712e1e_ec33_4cf5_80cc_0dcee250995d">
        <math xmlns="http://www.w3.org/1998/Math/MathML">
          <apply>
            <plus/>
            <apply>
              <times/>
              <cn> 0.001 </cn>
              <ci> mwedcb4af9_2cfb_408d_804f_62bed55f440e </ci>
            </apply>
            <apply>
              <times/>
              <ci> mw05da46f6_c8f5_4529_ba41_30b78b390d1c </ci>
              <ci> mw34b99613_58f5_4f3d_a8e3_c7b1ac4723ef </ci>
            </apply>
          </apply>
        </math>
      </assignmentRule>
      <assignmentRule variable="mwaf3e5c82_1bda_4d51_8189_d5d705652d6e">
        <math xmlns="http://www.w3.org/1998/Math/MathML">
          <apply>
            <plus/>
            <apply>
              <times/>
              <cn> 0.001 </cn>
              <ci> mwedcb4af9_2cfb_408d_804f_62bed55f440e </ci>
            </apply>
            <apply>
              <times/>
              <ci> mw05da46f6_c8f5_4529_ba41_30b78b390d1c </ci>
              <ci> mw6fd51dc5_a462_4346_b159_7ea50d5b60a6 </ci>
            </apply>
          </apply>
        </math>
      </assignmentRule>
      <assignmentRule variable="mwbbab2f17_4751_4120_ace4_c7d7746512bf">
        <math xmlns="http://www.w3.org/1998/Math/MathML">
          <apply>
            <plus/>
            <apply>
              <times/>
              <cn> 0.001 </cn>
              <ci> mwedcb4af9_2cfb_408d_804f_62bed55f440e </ci>
            </apply>
            <apply>
              <times/>
              <ci> mwd2f17dd1_81af_4d19_b556_81261cbdcbcb </ci>
              <ci> mw4c691164_bcab_4bee_8669_b1de5a5dd652 </ci>
            </apply>
          </apply>
        </math>
      </assignmentRule>
      <assignmentRule variable="mwd86ca29b_e4c1_4ef7_8e60_8b50a3fb51b6">
        <math xmlns="http://www.w3.org/1998/Math/MathML">
          <apply>
            <plus/>
            <apply>
              <times/>
              <cn> 0.001 </cn>
              <ci> mwedcb4af9_2cfb_408d_804f_62bed55f440e </ci>
            </apply>
            <apply>
              <times/>
              <ci> mwd2f17dd1_81af_4d19_b556_81261cbdcbcb </ci>
              <ci> mwcb7192ee_93e5_43e4_a183_50e1d3d4be24 </ci>
            </apply>
          </apply>
        </math>
      </assignmentRule>
      <assignmentRule variable="mw141b0e0c_af6d_4909_a797_0fd87823f67d">
        <math xmlns="http://www.w3.org/1998/Math/MathML">
          <apply>
            <plus/>
            <apply>
              <times/>
              <cn> 0.001 </cn>
              <ci> mwedcb4af9_2cfb_408d_804f_62bed55f440e </ci>
            </apply>
            <apply>
              <times/>
              <ci> mwd2f17dd1_81af_4d19_b556_81261cbdcbcb </ci>
              <ci> mw99ebbe62_fa77_459c_a0f9_49b093e9ab4f </ci>
            </apply>
          </apply>
        </math>
      </assignmentRule>
      <assignmentRule variable="mw04e2d328_0342_4a77_838d_45081314635b">
        <math xmlns="http://www.w3.org/1998/Math/MathML">
          <apply>
            <plus/>
            <apply>
              <times/>
              <cn> 0.001 </cn>
              <ci> mwedcb4af9_2cfb_408d_804f_62bed55f440e </ci>
            </apply>
            <apply>
              <times/>
              <ci> mwd2f17dd1_81af_4d19_b556_81261cbdcbcb </ci>
              <ci> mw82403e4f_2e0c_4e21_84ee_3e5291a1956e </ci>
            </apply>
          </apply>
        </math>
      </assignmentRule>
      <assignmentRule variable="mwffb60d3d_a136_435a_ab00_c919991ee9d2">
        <math xmlns="http://www.w3.org/1998/Math/MathML">
          <apply>
            <plus/>
            <apply>
              <times/>
              <cn> 0.001 </cn>
              <ci> mwedcb4af9_2cfb_408d_804f_62bed55f440e </ci>
            </apply>
            <apply>
              <times/>
              <ci> mwd2f17dd1_81af_4d19_b556_81261cbdcbcb </ci>
              <ci> mw456d4be0_d3f5_452d_aa03_414f0a7c6a54 </ci>
            </apply>
          </apply>
        </math>
      </assignmentRule>
      <assignmentRule variable="mw1e13f516_d716_40cf_a313_c5a3d3b3b6b7">
        <math xmlns="http://www.w3.org/1998/Math/MathML">
          <apply>
            <plus/>
            <apply>
              <times/>
              <cn> 0.001 </cn>
              <ci> mwedcb4af9_2cfb_408d_804f_62bed55f440e </ci>
            </apply>
            <apply>
              <times/>
              <ci> mwd2f17dd1_81af_4d19_b556_81261cbdcbcb </ci>
              <ci> mw5fbc734a_fe80_485f_8de0_ec235589ff02 </ci>
            </apply>
          </apply>
        </math>
      </assignmentRule>
      <assignmentRule variable="mwa2b267b6_b760_4b94_ae4f_7a8de28cecae">
        <math xmlns="http://www.w3.org/1998/Math/MathML">
          <apply>
            <plus/>
            <apply>
              <times/>
              <cn> 0.001 </cn>
              <ci> mwedcb4af9_2cfb_408d_804f_62bed55f440e </ci>
            </apply>
            <apply>
              <times/>
              <ci> mwd2f17dd1_81af_4d19_b556_81261cbdcbcb </ci>
              <ci> mwfab12196_8587_44ce_9934_45a287ab440e </ci>
            </apply>
          </apply>
        </math>
      </assignmentRule>
      <assignmentRule variable="mw4b7caede_c003_4dc7_b726_6a2bf16978c6">
        <math xmlns="http://www.w3.org/1998/Math/MathML">
          <apply>
            <plus/>
            <apply>
              <times/>
              <cn> 0.001 </cn>
              <ci> mwedcb4af9_2cfb_408d_804f_62bed55f440e </ci>
            </apply>
            <apply>
              <times/>
              <ci> mwd2f17dd1_81af_4d19_b556_81261cbdcbcb </ci>
              <ci> mwea12a089_0cf1_4c57_b597_95d68c9dc9b2 </ci>
            </apply>
          </apply>
        </math>
      </assignmentRule>
      <assignmentRule variable="mw1559f97f_f76d_481c_acbc_9494817370c0">
        <math xmlns="http://www.w3.org/1998/Math/MathML">
          <apply>
            <plus/>
            <apply>
              <times/>
              <cn> 0.001 </cn>
              <ci> mwedcb4af9_2cfb_408d_804f_62bed55f440e </ci>
            </apply>
            <apply>
              <times/>
              <ci> mwd2f17dd1_81af_4d19_b556_81261cbdcbcb </ci>
              <ci> mweeeb05e0_51e7_4db4_9b3d_10d77feceea5 </ci>
            </apply>
          </apply>
        </math>
      </assignmentRule>
      <assignmentRule variable="mwbfd43715_44f0_4ce1_bc21_e44563c21464">
        <math xmlns="http://www.w3.org/1998/Math/MathML">
          <apply>
            <plus/>
            <apply>
              <times/>
              <cn> 0.001 </cn>
              <ci> mwedcb4af9_2cfb_408d_804f_62bed55f440e </ci>
            </apply>
            <apply>
              <times/>
              <ci> mwd2f17dd1_81af_4d19_b556_81261cbdcbcb </ci>
              <ci> mwa73922bf_827c_450f_a805_3b50d8d89460 </ci>
            </apply>
          </apply>
        </math>
      </assignmentRule>
      <assignmentRule variable="mw3b00f62e_2551_4320_a1da_9c343f1b9c47">
        <math xmlns="http://www.w3.org/1998/Math/MathML">
          <apply>
            <plus/>
            <apply>
              <times/>
              <cn> 0.001 </cn>
              <ci> mwedcb4af9_2cfb_408d_804f_62bed55f440e </ci>
            </apply>
            <apply>
              <times/>
              <ci> mwd2f17dd1_81af_4d19_b556_81261cbdcbcb </ci>
              <ci> mw9478055d_9fda_4557_b8ba_d10498b9c81c </ci>
            </apply>
          </apply>
        </math>
      </assignmentRule>
      <assignmentRule variable="mwea57808c_6155_49d8_ab18_939f778c83e4">
        <math xmlns="http://www.w3.org/1998/Math/MathML">
          <apply>
            <plus/>
            <apply>
              <times/>
              <cn> 0.001 </cn>
              <ci> mwedcb4af9_2cfb_408d_804f_62bed55f440e </ci>
            </apply>
            <apply>
              <times/>
              <ci> mwd2f17dd1_81af_4d19_b556_81261cbdcbcb </ci>
              <ci> mw172845fc_56e1_4ce8_96e6_170b01de9a79 </ci>
            </apply>
          </apply>
        </math>
      </assignmentRule>
      <assignmentRule variable="mw79f9010d_5433_4ece_9a44_4ad468f064ce">
        <math xmlns="http://www.w3.org/1998/Math/MathML">
          <apply>
            <plus/>
            <apply>
              <times/>
              <cn> 0.001 </cn>
              <ci> mwedcb4af9_2cfb_408d_804f_62bed55f440e </ci>
            </apply>
            <apply>
              <times/>
              <ci> mwd2f17dd1_81af_4d19_b556_81261cbdcbcb </ci>
              <ci> mw066f15b2_105b_4ec5_bf73_51de026f3018 </ci>
            </apply>
          </apply>
        </math>
      </assignmentRule>
      <assignmentRule variable="mw04802a9f_79c4_45da_b937_4edd8722c6ab">
        <math xmlns="http://www.w3.org/1998/Math/MathML">
          <apply>
            <plus/>
            <apply>
              <times/>
              <cn> 0.001 </cn>
              <ci> mwedcb4af9_2cfb_408d_804f_62bed55f440e </ci>
            </apply>
            <apply>
              <times/>
              <ci> mwd2f17dd1_81af_4d19_b556_81261cbdcbcb </ci>
              <ci> mw34b99613_58f5_4f3d_a8e3_c7b1ac4723ef </ci>
            </apply>
          </apply>
        </math>
      </assignmentRule>
      <assignmentRule variable="mw8a01cec3_3849_4893_b0c9_8ce959d8d758">
        <math xmlns="http://www.w3.org/1998/Math/MathML">
          <apply>
            <plus/>
            <apply>
              <times/>
              <cn> 0.001 </cn>
              <ci> mwedcb4af9_2cfb_408d_804f_62bed55f440e </ci>
            </apply>
            <apply>
              <times/>
              <ci> mwd2f17dd1_81af_4d19_b556_81261cbdcbcb </ci>
              <ci> mw6fd51dc5_a462_4346_b159_7ea50d5b60a6 </ci>
            </apply>
          </apply>
        </math>
      </assignmentRule>
      <assignmentRule variable="mw8e6b5264_82b7_4ec5_83b9_34b1380ae1b7">
        <math xmlns="http://www.w3.org/1998/Math/MathML">
          <apply>
            <times/>
            <apply>
              <minus/>
              <cn type="integer"> 1 </cn>
              <ci> mw70067f8d_a50e_47d9_9b29_ef24d4837511 </ci>
            </apply>
            <apply>
              <minus/>
              <cn type="integer"> 1 </cn>
              <ci> mw594cd42c_187e_41bc_b79b_095aeecdded3 </ci>
            </apply>
            <apply>
              <minus/>
              <cn type="integer"> 1 </cn>
              <ci> mw88482d0d_d543_42f8_b197_3319b971ec48 </ci>
            </apply>
            <apply>
              <minus/>
              <cn type="integer"> 1 </cn>
              <ci> mw644d6b0c_1c9b_4b6f_bfbe_195a415a9442 </ci>
            </apply>
          </apply>
        </math>
      </assignmentRule>
      <assignmentRule variable="mw4c691164_bcab_4bee_8669_b1de5a5dd652">
        <math xmlns="http://www.w3.org/1998/Math/MathML">
          <apply>
            <times/>
            <ci> mw644d6b0c_1c9b_4b6f_bfbe_195a415a9442 </ci>
            <apply>
              <minus/>
              <cn type="integer"> 1 </cn>
              <ci> mw70067f8d_a50e_47d9_9b29_ef24d4837511 </ci>
            </apply>
            <apply>
              <minus/>
              <cn type="integer"> 1 </cn>
              <ci> mw88482d0d_d543_42f8_b197_3319b971ec48 </ci>
            </apply>
            <apply>
              <minus/>
              <cn type="integer"> 1 </cn>
              <ci> mw594cd42c_187e_41bc_b79b_095aeecdded3 </ci>
            </apply>
          </apply>
        </math>
      </assignmentRule>
      <assignmentRule variable="mwcb7192ee_93e5_43e4_a183_50e1d3d4be24">
        <math xmlns="http://www.w3.org/1998/Math/MathML">
          <apply>
            <times/>
            <ci> mw70067f8d_a50e_47d9_9b29_ef24d4837511 </ci>
            <apply>
              <minus/>
              <cn type="integer"> 1 </cn>
              <ci> mw644d6b0c_1c9b_4b6f_bfbe_195a415a9442 </ci>
            </apply>
            <apply>
              <minus/>
              <cn type="integer"> 1 </cn>
              <ci> mw88482d0d_d543_42f8_b197_3319b971ec48 </ci>
            </apply>
            <apply>
              <minus/>
              <cn type="integer"> 1 </cn>
              <ci> mw594cd42c_187e_41bc_b79b_095aeecdded3 </ci>
            </apply>
          </apply>
        </math>
      </assignmentRule>
      <assignmentRule variable="mw99ebbe62_fa77_459c_a0f9_49b093e9ab4f">
        <math xmlns="http://www.w3.org/1998/Math/MathML">
          <apply>
            <times/>
            <ci> mw88482d0d_d543_42f8_b197_3319b971ec48 </ci>
            <apply>
              <minus/>
              <cn type="integer"> 1 </cn>
              <ci> mw70067f8d_a50e_47d9_9b29_ef24d4837511 </ci>
            </apply>
            <apply>
              <minus/>
              <cn type="integer"> 1 </cn>
              <ci> mw644d6b0c_1c9b_4b6f_bfbe_195a415a9442 </ci>
            </apply>
            <apply>
              <minus/>
              <cn type="integer"> 1 </cn>
              <ci> mw594cd42c_187e_41bc_b79b_095aeecdded3 </ci>
            </apply>
          </apply>
        </math>
      </assignmentRule>
      <assignmentRule variable="mw82403e4f_2e0c_4e21_84ee_3e5291a1956e">
        <math xmlns="http://www.w3.org/1998/Math/MathML">
          <apply>
            <times/>
            <ci> mw594cd42c_187e_41bc_b79b_095aeecdded3 </ci>
            <apply>
              <minus/>
              <cn type="integer"> 1 </cn>
              <ci> mw70067f8d_a50e_47d9_9b29_ef24d4837511 </ci>
            </apply>
            <apply>
              <minus/>
              <cn type="integer"> 1 </cn>
              <ci> mw88482d0d_d543_42f8_b197_3319b971ec48 </ci>
            </apply>
            <apply>
              <minus/>
              <cn type="integer"> 1 </cn>
              <ci> mw644d6b0c_1c9b_4b6f_bfbe_195a415a9442 </ci>
            </apply>
          </apply>
        </math>
      </assignmentRule>
      <assignmentRule variable="mw456d4be0_d3f5_452d_aa03_414f0a7c6a54">
        <math xmlns="http://www.w3.org/1998/Math/MathML">
          <apply>
            <times/>
            <ci> mw644d6b0c_1c9b_4b6f_bfbe_195a415a9442 </ci>
            <ci> mw70067f8d_a50e_47d9_9b29_ef24d4837511 </ci>
            <apply>
              <minus/>
              <cn type="integer"> 1 </cn>
              <ci> mw88482d0d_d543_42f8_b197_3319b971ec48 </ci>
            </apply>
            <apply>
              <minus/>
              <cn type="integer"> 1 </cn>
              <ci> mw594cd42c_187e_41bc_b79b_095aeecdded3 </ci>
            </apply>
          </apply>
        </math>
      </assignmentRule>
      <assignmentRule variable="mw5fbc734a_fe80_485f_8de0_ec235589ff02">
        <math xmlns="http://www.w3.org/1998/Math/MathML">
          <apply>
            <times/>
            <ci> mw644d6b0c_1c9b_4b6f_bfbe_195a415a9442 </ci>
            <ci> mw88482d0d_d543_42f8_b197_3319b971ec48 </ci>
            <apply>
              <minus/>
              <cn type="integer"> 1 </cn>
              <ci> mw70067f8d_a50e_47d9_9b29_ef24d4837511 </ci>
            </apply>
            <apply>
              <minus/>
              <cn type="integer"> 1 </cn>
              <ci> mw594cd42c_187e_41bc_b79b_095aeecdded3 </ci>
            </apply>
          </apply>
        </math>
      </assignmentRule>
      <assignmentRule variable="mwfab12196_8587_44ce_9934_45a287ab440e">
        <math xmlns="http://www.w3.org/1998/Math/MathML">
          <apply>
            <times/>
            <ci> mw70067f8d_a50e_47d9_9b29_ef24d4837511 </ci>
            <ci> mw88482d0d_d543_42f8_b197_3319b971ec48 </ci>
            <apply>
              <minus/>
              <cn type="integer"> 1 </cn>
              <ci> mw644d6b0c_1c9b_4b6f_bfbe_195a415a9442 </ci>
            </apply>
            <apply>
              <minus/>
              <cn type="integer"> 1 </cn>
              <ci> mw594cd42c_187e_41bc_b79b_095aeecdded3 </ci>
            </apply>
          </apply>
        </math>
      </assignmentRule>
      <assignmentRule variable="mwea12a089_0cf1_4c57_b597_95d68c9dc9b2">
        <math xmlns="http://www.w3.org/1998/Math/MathML">
          <apply>
            <times/>
            <ci> mw644d6b0c_1c9b_4b6f_bfbe_195a415a9442 </ci>
            <ci> mw594cd42c_187e_41bc_b79b_095aeecdded3 </ci>
            <apply>
              <minus/>
              <cn type="integer"> 1 </cn>
              <ci> mw88482d0d_d543_42f8_b197_3319b971ec48 </ci>
            </apply>
            <apply>
              <minus/>
              <cn type="integer"> 1 </cn>
              <ci> mw70067f8d_a50e_47d9_9b29_ef24d4837511 </ci>
            </apply>
          </apply>
        </math>
      </assignmentRule>
      <assignmentRule variable="mweeeb05e0_51e7_4db4_9b3d_10d77feceea5">
        <math xmlns="http://www.w3.org/1998/Math/MathML">
          <apply>
            <times/>
            <ci> mw644d6b0c_1c9b_4b6f_bfbe_195a415a9442 </ci>
            <ci> mw70067f8d_a50e_47d9_9b29_ef24d4837511 </ci>
            <ci> mw88482d0d_d543_42f8_b197_3319b971ec48 </ci>
            <apply>
              <minus/>
              <cn type="integer"> 1 </cn>
              <ci> mw594cd42c_187e_41bc_b79b_095aeecdded3 </ci>
            </apply>
          </apply>
        </math>
      </assignmentRule>
      <assignmentRule variable="mwa73922bf_827c_450f_a805_3b50d8d89460">
        <math xmlns="http://www.w3.org/1998/Math/MathML">
          <apply>
            <times/>
            <ci> mw594cd42c_187e_41bc_b79b_095aeecdded3 </ci>
            <ci> mw70067f8d_a50e_47d9_9b29_ef24d4837511 </ci>
            <apply>
              <minus/>
              <cn type="integer"> 1 </cn>
              <ci> mw88482d0d_d543_42f8_b197_3319b971ec48 </ci>
            </apply>
            <apply>
              <minus/>
              <cn type="integer"> 1 </cn>
              <ci> mw644d6b0c_1c9b_4b6f_bfbe_195a415a9442 </ci>
            </apply>
          </apply>
        </math>
      </assignmentRule>
      <assignmentRule variable="mw9478055d_9fda_4557_b8ba_d10498b9c81c">
        <math xmlns="http://www.w3.org/1998/Math/MathML">
          <apply>
            <times/>
            <ci> mw594cd42c_187e_41bc_b79b_095aeecdded3 </ci>
            <ci> mw88482d0d_d543_42f8_b197_3319b971ec48 </ci>
            <apply>
              <minus/>
              <cn type="integer"> 1 </cn>
              <ci> mw70067f8d_a50e_47d9_9b29_ef24d4837511 </ci>
            </apply>
            <apply>
              <minus/>
              <cn type="integer"> 1 </cn>
              <ci> mw644d6b0c_1c9b_4b6f_bfbe_195a415a9442 </ci>
            </apply>
          </apply>
        </math>
      </assignmentRule>
      <assignmentRule variable="mw172845fc_56e1_4ce8_96e6_170b01de9a79">
        <math xmlns="http://www.w3.org/1998/Math/MathML">
          <apply>
            <times/>
            <ci> mw70067f8d_a50e_47d9_9b29_ef24d4837511 </ci>
            <ci> mw594cd42c_187e_41bc_b79b_095aeecdded3 </ci>
            <ci> mw88482d0d_d543_42f8_b197_3319b971ec48 </ci>
            <apply>
              <minus/>
              <cn type="integer"> 1 </cn>
              <ci> mw644d6b0c_1c9b_4b6f_bfbe_195a415a9442 </ci>
            </apply>
          </apply>
        </math>
      </assignmentRule>
      <assignmentRule variable="mw066f15b2_105b_4ec5_bf73_51de026f3018">
        <math xmlns="http://www.w3.org/1998/Math/MathML">
          <apply>
            <times/>
            <ci> mw644d6b0c_1c9b_4b6f_bfbe_195a415a9442 </ci>
            <ci> mw594cd42c_187e_41bc_b79b_095aeecdded3 </ci>
            <ci> mw70067f8d_a50e_47d9_9b29_ef24d4837511 </ci>
            <apply>
              <minus/>
              <cn type="integer"> 1 </cn>
              <ci> mw88482d0d_d543_42f8_b197_3319b971ec48 </ci>
            </apply>
          </apply>
        </math>
      </assignmentRule>
      <assignmentRule variable="mw34b99613_58f5_4f3d_a8e3_c7b1ac4723ef">
        <math xmlns="http://www.w3.org/1998/Math/MathML">
          <apply>
            <times/>
            <ci> mw644d6b0c_1c9b_4b6f_bfbe_195a415a9442 </ci>
            <ci> mw594cd42c_187e_41bc_b79b_095aeecdded3 </ci>
            <ci> mw88482d0d_d543_42f8_b197_3319b971ec48 </ci>
            <apply>
              <minus/>
              <cn type="integer"> 1 </cn>
              <ci> mw70067f8d_a50e_47d9_9b29_ef24d4837511 </ci>
            </apply>
          </apply>
        </math>
      </assignmentRule>
      <assignmentRule variable="mw6fd51dc5_a462_4346_b159_7ea50d5b60a6">
        <math xmlns="http://www.w3.org/1998/Math/MathML">
          <apply>
            <times/>
            <ci> mw70067f8d_a50e_47d9_9b29_ef24d4837511 </ci>
            <ci> mw594cd42c_187e_41bc_b79b_095aeecdded3 </ci>
            <ci> mw88482d0d_d543_42f8_b197_3319b971ec48 </ci>
            <ci> mw644d6b0c_1c9b_4b6f_bfbe_195a415a9442 </ci>
          </apply>
        </math>
      </assignmentRule>
      <assignmentRule variable="mw4c2f0f77_2263_4b30_a400_495133b4e17c">
        <math xmlns="http://www.w3.org/1998/Math/MathML">
          <apply>
            <divide/>
            <ci> mwf2c6f1ab_daae_4666_8353_2507d9148563 </ci>
            <apply>
              <plus/>
              <ci> mwf2c6f1ab_daae_4666_8353_2507d9148563 </ci>
              <ci> mwf45d01f7_fa8b_43f7_a19b_857552f42304 </ci>
              <ci> mw2a6bcd14_b66d_4ccb_a9c2_0c92f5c0e9cf </ci>
              <apply>
                <times/>
                <cn type="e-notation"> 1 <sep/> -100 </cn>
                <ci> mwedcb4af9_2cfb_408d_804f_62bed55f440e </ci>
              </apply>
            </apply>
          </apply>
        </math>
      </assignmentRule>
      <assignmentRule variable="mw7d1d6515_ca23_4fc9_8a58_b591f55f9476">
        <math xmlns="http://www.w3.org/1998/Math/MathML">
          <apply>
            <divide/>
            <ci> mw29ae0651_06e7_49c8_bc30_a3dd9c9dad2f </ci>
            <apply>
              <plus/>
              <ci> mw29ae0651_06e7_49c8_bc30_a3dd9c9dad2f </ci>
              <ci> mwdd2a85b1_8106_4ff8_816f_4118e1284736 </ci>
              <ci> mw8fee1a22_f6c5_4e7b_95c8_2d8c1d84eb25 </ci>
              <apply>
                <times/>
                <cn type="e-notation"> 1 <sep/> -100 </cn>
                <ci> mwedcb4af9_2cfb_408d_804f_62bed55f440e </ci>
              </apply>
            </apply>
          </apply>
        </math>
      </assignmentRule>
      <assignmentRule variable="mw4750b0da_99b0_4c73_9721_20717b014696">
        <math xmlns="http://www.w3.org/1998/Math/MathML">
          <apply>
            <divide/>
            <ci> mwe7f1d049_175a_4657_95e1_1505905a1fb6 </ci>
            <apply>
              <plus/>
              <ci> mwe7f1d049_175a_4657_95e1_1505905a1fb6 </ci>
              <ci> mw58ccd0de_8eb0_4239_882b_b23b7c4edfe9 </ci>
              <apply>
                <times/>
                <cn type="e-notation"> 1 <sep/> -100 </cn>
                <ci> mwedcb4af9_2cfb_408d_804f_62bed55f440e </ci>
              </apply>
            </apply>
          </apply>
        </math>
      </assignmentRule>
      <assignmentRule variable="mwae71bbb5_c8f1_4a50_bac2_82dcc298548a">
        <math xmlns="http://www.w3.org/1998/Math/MathML">
          <apply>
            <divide/>
            <ci> mw1647a03b_5762_433c_9159_7fd582a0656a </ci>
            <apply>
              <plus/>
              <ci> mw1647a03b_5762_433c_9159_7fd582a0656a </ci>
              <ci> mwba8791d4_7ccc_4152_8052_df9ee92328f8 </ci>
              <ci> mw65b4f54c_a5ec_46af_9028_1884a18ff73b </ci>
              <apply>
                <times/>
                <cn type="e-notation"> 1 <sep/> -100 </cn>
                <ci> mwedcb4af9_2cfb_408d_804f_62bed55f440e </ci>
              </apply>
            </apply>
          </apply>
        </math>
      </assignmentRule>
      <assignmentRule variable="mwdb69a9f7_df41_4b97_b8ce_47ac251bdf12">
        <math xmlns="http://www.w3.org/1998/Math/MathML">
          <apply>
            <divide/>
            <ci> mwbc55bd46_9188_4925_81f0_339a2e70d09d </ci>
            <apply>
              <plus/>
              <ci> mwbc55bd46_9188_4925_81f0_339a2e70d09d </ci>
              <ci> mwa09af4a8_f201_4aed_8f85_e27c254834b9 </ci>
              <ci> mw177bbb70_e23a_4477_8753_01fe3f07b0df </ci>
              <apply>
                <times/>
                <cn type="e-notation"> 1 <sep/> -100 </cn>
                <ci> mwedcb4af9_2cfb_408d_804f_62bed55f440e </ci>
              </apply>
            </apply>
          </apply>
        </math>
      </assignmentRule>
      <assignmentRule variable="mw141a2fcd_2146_4271_bfd3_f0473f822a60">
        <math xmlns="http://www.w3.org/1998/Math/MathML">
          <apply>
            <divide/>
            <ci> mw4425b0e7_1b83_4e0e_beba_4b4c69069ece </ci>
            <apply>
              <plus/>
              <ci> mw4425b0e7_1b83_4e0e_beba_4b4c69069ece </ci>
              <ci> mw2fbdb629_c953_4597_ba08_65f08596635c </ci>
              <ci> mwdaf6dcfe_6663_4fa7_89c7_be2377490666 </ci>
              <apply>
                <times/>
                <cn type="e-notation"> 1 <sep/> -100 </cn>
                <ci> mwedcb4af9_2cfb_408d_804f_62bed55f440e </ci>
              </apply>
            </apply>
          </apply>
        </math>
      </assignmentRule>
      <assignmentRule variable="mwe42860b1_0dca_4ec2_9e03_274b3c4e81f9">
        <math xmlns="http://www.w3.org/1998/Math/MathML">
          <apply>
            <divide/>
            <ci> mwee78bb5d_4669_427d_b558_e4f71be8fbae </ci>
            <apply>
              <plus/>
              <ci> mwee78bb5d_4669_427d_b558_e4f71be8fbae </ci>
              <ci> mw2a7c91dd_7dd4_472a_b4bf_3cd8cbfe9956 </ci>
              <ci> mw2389ec03_5a8c_4c36_9a2d_c7c56aad95ab </ci>
              <apply>
                <times/>
                <cn type="e-notation"> 1 <sep/> -100 </cn>
                <ci> mwedcb4af9_2cfb_408d_804f_62bed55f440e </ci>
              </apply>
            </apply>
          </apply>
        </math>
      </assignmentRule>
      <assignmentRule variable="mw7b392eed_2461_4b7d_9481_5f744f0938d7">
        <math xmlns="http://www.w3.org/1998/Math/MathML">
          <apply>
            <divide/>
            <ci> mwd1271a26_8e8b_4d8b_a04c_10567377ae50 </ci>
            <apply>
              <plus/>
              <ci> mwd1271a26_8e8b_4d8b_a04c_10567377ae50 </ci>
              <ci> mw2f5c157b_6676_436e_8ead_49b0715f046c </ci>
              <apply>
                <times/>
                <cn type="e-notation"> 1 <sep/> -100 </cn>
                <ci> mwedcb4af9_2cfb_408d_804f_62bed55f440e </ci>
              </apply>
            </apply>
          </apply>
        </math>
      </assignmentRule>
      <assignmentRule variable="mwa3811054_2e05_442b_9d1f_a0c503ad427c">
        <math xmlns="http://www.w3.org/1998/Math/MathML">
          <apply>
            <divide/>
            <ci> mw36cd47d2_ac86_4d98_8201_09474a894cfc </ci>
            <apply>
              <plus/>
              <ci> mw36cd47d2_ac86_4d98_8201_09474a894cfc </ci>
              <ci> mw460f541b_e0d3_4bf4_9764_f780fa0a939e </ci>
              <ci> mw97933149_d808_40bd_b9a8_51e959900599 </ci>
              <apply>
                <times/>
                <cn type="e-notation"> 1 <sep/> -100 </cn>
                <ci> mwedcb4af9_2cfb_408d_804f_62bed55f440e </ci>
              </apply>
            </apply>
          </apply>
        </math>
      </assignmentRule>
      <assignmentRule variable="mw6a60f2ba_eb1e_49e4_8712_84448199f983">
        <math xmlns="http://www.w3.org/1998/Math/MathML">
          <apply>
            <divide/>
            <ci> mw762de065_88ee_4758_bd8d_67ab64b41c02 </ci>
            <apply>
              <plus/>
              <ci> mw762de065_88ee_4758_bd8d_67ab64b41c02 </ci>
              <ci> mwad4995cb_8f78_44cb_b652_f87f77a31377 </ci>
              <ci> mw073472ee_3b8e_45b1_ac1a_c23f1a964441 </ci>
              <apply>
                <times/>
                <cn type="e-notation"> 1 <sep/> -100 </cn>
                <ci> mwedcb4af9_2cfb_408d_804f_62bed55f440e </ci>
              </apply>
            </apply>
          </apply>
        </math>
      </assignmentRule>
      <assignmentRule variable="mwbf502547_fedf_4d43_885f_1ef0dfdf9292">
        <math xmlns="http://www.w3.org/1998/Math/MathML">
          <apply>
            <divide/>
            <apply>
              <plus/>
              <ci> mwa72d7756_db9c_4db9_a57c_1c11c1cd495a </ci>
              <ci> mw6835f9fa_4ee7_405d_a0a8_2e129348ae85 </ci>
            </apply>
            <apply>
              <plus/>
              <ci> mwa72d7756_db9c_4db9_a57c_1c11c1cd495a </ci>
              <ci> mw6835f9fa_4ee7_405d_a0a8_2e129348ae85 </ci>
              <ci> mw3d841122_7e46_405d_ad4d_1ea6c2e44250 </ci>
              <ci> mw9f69b3f7_8dfb_417f_8b09_94fd38d785ad </ci>
              <apply>
                <times/>
                <cn type="e-notation"> 1 <sep/> -100 </cn>
                <ci> mwedcb4af9_2cfb_408d_804f_62bed55f440e </ci>
              </apply>
            </apply>
          </apply>
        </math>
      </assignmentRule>
      <assignmentRule variable="mwfc9c3085_894a_4d6c_beab_4c841c9ddcd1">
        <math xmlns="http://www.w3.org/1998/Math/MathML">
          <apply>
            <divide/>
            <ci> mw67ab497f_4757_4b5b_98aa_d8570e01f56a </ci>
            <apply>
              <plus/>
              <ci> mw67ab497f_4757_4b5b_98aa_d8570e01f56a </ci>
              <ci> mwd41a19fe_504e_4571_93fb_052fd9e6102d </ci>
              <apply>
                <times/>
                <cn type="e-notation"> 1 <sep/> -100 </cn>
                <ci> mwedcb4af9_2cfb_408d_804f_62bed55f440e </ci>
              </apply>
            </apply>
          </apply>
        </math>
      </assignmentRule>
      <assignmentRule variable="mw5ede0ac0_3540_4c6f_9e2a_07e6fc26653f">
        <math xmlns="http://www.w3.org/1998/Math/MathML">
          <apply>
            <divide/>
            <apply>
              <plus/>
              <ci> mwa1939c53_7250_4d76_b045_f61627d50a29 </ci>
              <ci> mw17ac365f_cb6c_42b9_b78e_d99e6b9d7925 </ci>
            </apply>
            <apply>
              <plus/>
              <ci> mwa1939c53_7250_4d76_b045_f61627d50a29 </ci>
              <ci> mw17ac365f_cb6c_42b9_b78e_d99e6b9d7925 </ci>
              <ci> mwe06c9a94_dcdd_4020_bf4a_056af0d5d424 </ci>
              <ci> mw2e1e86df_cf3d_45da_8a96_65ebe4cc10cb </ci>
              <apply>
                <times/>
                <cn type="e-notation"> 1 <sep/> -100 </cn>
                <ci> mwedcb4af9_2cfb_408d_804f_62bed55f440e </ci>
              </apply>
            </apply>
          </apply>
        </math>
      </assignmentRule>
      <assignmentRule variable="mw5e26b0dc_c5ca_4672_9dd9_b2a9d5186736">
        <math xmlns="http://www.w3.org/1998/Math/MathML">
          <apply>
            <divide/>
            <ci> mw20b77c41_13e0_49a0_953a_c91fd7d7c5cf </ci>
            <apply>
              <plus/>
              <ci> mw20b77c41_13e0_49a0_953a_c91fd7d7c5cf </ci>
              <ci> mwbce6deb6_4ade_4f0b_97b3_3811c5629e7f </ci>
              <ci> mwd00da915_de3c_464e_97c8_7ee9aa465723 </ci>
              <apply>
                <times/>
                <cn type="e-notation"> 1 <sep/> -100 </cn>
                <ci> mwedcb4af9_2cfb_408d_804f_62bed55f440e </ci>
              </apply>
            </apply>
          </apply>
        </math>
      </assignmentRule>
      <assignmentRule variable="mw5a305d09_a418_4401_802d_42a3e4fa9766">
        <math xmlns="http://www.w3.org/1998/Math/MathML">
          <apply>
            <divide/>
            <apply>
              <plus/>
              <ci> mw136cc60a_9548_4e75_8b2e_002241387814 </ci>
              <ci> mw68f12698_1433_4cda_a10e_93ec26d84789 </ci>
            </apply>
            <apply>
              <plus/>
              <ci> mw136cc60a_9548_4e75_8b2e_002241387814 </ci>
              <ci> mw68f12698_1433_4cda_a10e_93ec26d84789 </ci>
              <ci> mw32737a29_c216_45b7_9b35_f3d3c4f62567 </ci>
              <ci> mw180fa79e_490b_434c_b66e_fb31429e58db </ci>
              <apply>
                <times/>
                <cn type="e-notation"> 1 <sep/> -100 </cn>
                <ci> mwedcb4af9_2cfb_408d_804f_62bed55f440e </ci>
              </apply>
            </apply>
          </apply>
        </math>
      </assignmentRule>
      <assignmentRule variable="mw4f9d20fb_5402_4ad5_8064_ad082530a7d3">
        <math xmlns="http://www.w3.org/1998/Math/MathML">
          <apply>
            <divide/>
            <ci> mw0b174ba8_e849_48eb_93b4_db973c888da1 </ci>
            <apply>
              <plus/>
              <ci> mw0b174ba8_e849_48eb_93b4_db973c888da1 </ci>
              <ci> mwa5dc75a5_c126_47b6_b249_d0081599ddb2 </ci>
              <apply>
                <times/>
                <cn type="e-notation"> 1 <sep/> -100 </cn>
                <ci> mwedcb4af9_2cfb_408d_804f_62bed55f440e </ci>
              </apply>
            </apply>
          </apply>
        </math>
      </assignmentRule>
      <assignmentRule variable="mw28216d09_33c5_4fe8_a740_e19d06719d24">
        <math xmlns="http://www.w3.org/1998/Math/MathML">
          <apply>
            <divide/>
            <ci> mw338a6250_20bf_4be2_a5a1_200afe88ef70 </ci>
            <apply>
              <plus/>
              <ci> mw338a6250_20bf_4be2_a5a1_200afe88ef70 </ci>
              <ci> mwc7e29344_652e_4894_abd2_73090f5d5691 </ci>
              <ci> mw3a08af28_2e66_44bc_9cbf_ec0f2dfc9e38 </ci>
              <apply>
                <times/>
                <cn type="e-notation"> 1 <sep/> -100 </cn>
                <ci> mwedcb4af9_2cfb_408d_804f_62bed55f440e </ci>
              </apply>
            </apply>
          </apply>
        </math>
      </assignmentRule>
      <assignmentRule variable="mwd86d7392_435b_47b9_9bae_c019a0d1bab1">
        <math xmlns="http://www.w3.org/1998/Math/MathML">
          <apply>
            <divide/>
            <ci> mw9644534c_4222_41b7_924b_6bc3834c4f71 </ci>
            <apply>
              <plus/>
              <ci> mw9644534c_4222_41b7_924b_6bc3834c4f71 </ci>
              <ci> mw9f7f8051_bf0d_47af_b61b_794da5e5e514 </ci>
              <ci> mw447c89e1_5827_42ed_9adc_d3e49bc135c1 </ci>
              <apply>
                <times/>
                <cn type="e-notation"> 1 <sep/> -100 </cn>
                <ci> mwedcb4af9_2cfb_408d_804f_62bed55f440e </ci>
              </apply>
            </apply>
          </apply>
        </math>
      </assignmentRule>
      <assignmentRule variable="mw8568aa33_c7d4_46c7_9538_f6ab4c1b4d80">
        <math xmlns="http://www.w3.org/1998/Math/MathML">
          <apply>
            <divide/>
            <ci> mw49f4363d_2545_4632_8a68_6ff941ea52a9 </ci>
            <apply>
              <plus/>
              <ci> mw49f4363d_2545_4632_8a68_6ff941ea52a9 </ci>
              <ci> mw2d8aae33_a8d7_4d3f_b5c8_9b8def414031 </ci>
              <ci> mwd6f80d74_198d_4ddf_84d9_0c81c274bf3d </ci>
              <apply>
                <times/>
                <cn type="e-notation"> 1 <sep/> -100 </cn>
                <ci> mwedcb4af9_2cfb_408d_804f_62bed55f440e </ci>
              </apply>
            </apply>
          </apply>
        </math>
      </assignmentRule>
      <assignmentRule variable="mwab374b9d_6c2a_4d82_85b8_8b1a7a6378cd">
        <math xmlns="http://www.w3.org/1998/Math/MathML">
          <apply>
            <divide/>
            <ci> mwba8aac76_01a1_445c_bbee_b2663c59b5e4 </ci>
            <apply>
              <plus/>
              <ci> mwba8aac76_01a1_445c_bbee_b2663c59b5e4 </ci>
              <ci> mwa3cf12b6_acd1_4a73_b92f_a456b68a1081 </ci>
              <ci> mw06243a97_5212_44e7_97f1_db3efa09335b </ci>
              <apply>
                <times/>
                <cn type="e-notation"> 1 <sep/> -100 </cn>
                <ci> mwedcb4af9_2cfb_408d_804f_62bed55f440e </ci>
              </apply>
            </apply>
          </apply>
        </math>
      </assignmentRule>
      <assignmentRule variable="mw8064186d_08db_487a_aa81_06f81dd51058">
        <math xmlns="http://www.w3.org/1998/Math/MathML">
          <apply>
            <divide/>
            <ci> mwbe019d84_73eb_4542_811e_ddde21b50972 </ci>
            <apply>
              <plus/>
              <ci> mwbe019d84_73eb_4542_811e_ddde21b50972 </ci>
              <ci> mw82dbdaf8_8dde_4817_931e_638f9c67f852 </ci>
              <ci> mw2e0489d4_30c3_4b60_8621_89cca4648ff6 </ci>
              <apply>
                <times/>
                <cn type="e-notation"> 1 <sep/> -100 </cn>
                <ci> mwedcb4af9_2cfb_408d_804f_62bed55f440e </ci>
              </apply>
            </apply>
          </apply>
        </math>
      </assignmentRule>
      <assignmentRule variable="mw2bd08592_93cd_4c5b_9ae0_9ed6d7e02f4d">
        <math xmlns="http://www.w3.org/1998/Math/MathML">
          <apply>
            <divide/>
            <apply>
              <plus/>
              <ci> mwbbf3e88e_b3a1_43dc_9f93_a8f7d8e3714b </ci>
              <ci> mw3573a0a8_802c_4b59_965e_0311a1607251 </ci>
            </apply>
            <apply>
              <plus/>
              <ci> mwbbf3e88e_b3a1_43dc_9f93_a8f7d8e3714b </ci>
              <ci> mw3573a0a8_802c_4b59_965e_0311a1607251 </ci>
              <ci> mw8f4ec00e_7059_439f_a56f_99a8387545fe </ci>
              <ci> mwd5d4bea9_8528_477f_9a33_71d41caa8514 </ci>
              <apply>
                <times/>
                <cn type="e-notation"> 1 <sep/> -100 </cn>
                <ci> mwedcb4af9_2cfb_408d_804f_62bed55f440e </ci>
              </apply>
            </apply>
          </apply>
        </math>
      </assignmentRule>
      <assignmentRule variable="mwdddc5774_e1db_4186_a486_9c04145fd998">
        <math xmlns="http://www.w3.org/1998/Math/MathML">
          <apply>
            <divide/>
            <apply>
              <plus/>
              <ci> mw40490364_ae62_4f1e_b532_2174e15cb207 </ci>
              <ci> mwcd17ed3d_f81c_4182_a664_7f732b191c4b </ci>
            </apply>
            <apply>
              <plus/>
              <ci> mw40490364_ae62_4f1e_b532_2174e15cb207 </ci>
              <ci> mwcd17ed3d_f81c_4182_a664_7f732b191c4b </ci>
              <ci> mwa0fa1420_c74f_45d7_b29b_14f1ba15443b </ci>
              <ci> mwf08bc650_3dce_4b66_a6e5_555e5402a5cf </ci>
              <apply>
                <times/>
                <cn type="e-notation"> 1 <sep/> -100 </cn>
                <ci> mwedcb4af9_2cfb_408d_804f_62bed55f440e </ci>
              </apply>
            </apply>
          </apply>
        </math>
      </assignmentRule>
      <assignmentRule variable="mw5ef375f1_bfcc_41c3_80ca_407bdc8e8bfe">
        <math xmlns="http://www.w3.org/1998/Math/MathML">
          <apply>
            <divide/>
            <ci> mwe5639846_69d4_4097_8dab_b26481deb6fb </ci>
            <apply>
              <plus/>
              <ci> mwe5639846_69d4_4097_8dab_b26481deb6fb </ci>
              <ci> mwbb868b29_1ebe_4348_84f1_b87397f012f7 </ci>
              <ci> mw0d108aa5_f57c_4fb5_9408_cf003ce11308 </ci>
              <apply>
                <times/>
                <cn type="e-notation"> 1 <sep/> -100 </cn>
                <ci> mwedcb4af9_2cfb_408d_804f_62bed55f440e </ci>
              </apply>
            </apply>
          </apply>
        </math>
      </assignmentRule>
      <assignmentRule variable="mwa95ef66b_0475_4644_8873_2b4c082217ed">
        <math xmlns="http://www.w3.org/1998/Math/MathML">
          <apply>
            <divide/>
            <ci> mwb32116b2_cf20_4f2c_baef_bff370422bcb </ci>
            <apply>
              <plus/>
              <ci> mwb32116b2_cf20_4f2c_baef_bff370422bcb </ci>
              <ci> mwfc19461e_20c0_465f_a4f4_c9cde301badd </ci>
              <apply>
                <times/>
                <cn type="e-notation"> 1 <sep/> -100 </cn>
                <ci> mwedcb4af9_2cfb_408d_804f_62bed55f440e </ci>
              </apply>
            </apply>
          </apply>
        </math>
      </assignmentRule>
      <assignmentRule variable="mw1331c0d1_ce72_47f7_9b7f_4c64d15d791d">
        <math xmlns="http://www.w3.org/1998/Math/MathML">
          <apply>
            <divide/>
            <apply>
              <plus/>
              <ci> mwdec50edc_b261_475b_9252_d093764d4ce1 </ci>
              <ci> mw04e5013f_9e11_4818_90d5_b0f71652ab48 </ci>
            </apply>
            <apply>
              <plus/>
              <ci> mwdec50edc_b261_475b_9252_d093764d4ce1 </ci>
              <ci> mw04e5013f_9e11_4818_90d5_b0f71652ab48 </ci>
              <ci> mw2e800060_30d7_4aef_b460_df3a079ca7a2 </ci>
              <ci> mwddd1a39a_c64e_45d6_b24b_90360e16c0a2 </ci>
              <apply>
                <times/>
                <cn type="e-notation"> 1 <sep/> -100 </cn>
                <ci> mwedcb4af9_2cfb_408d_804f_62bed55f440e </ci>
              </apply>
            </apply>
          </apply>
        </math>
      </assignmentRule>
      <assignmentRule variable="mw9863d5ae_980b_4e78_b9b9_3419e3a890c6">
        <math xmlns="http://www.w3.org/1998/Math/MathML">
          <apply>
            <divide/>
            <ci> mw062285c5_cfe2_4ce2_a506_03bebcd022c6 </ci>
            <apply>
              <plus/>
              <ci> mw062285c5_cfe2_4ce2_a506_03bebcd022c6 </ci>
              <ci> mw4f245af4_7a16_4247_9710_e8e02c5d4482 </ci>
              <ci> mwaa5b5fac_fa91_4556_9c12_af4bf8f48bcd </ci>
              <apply>
                <times/>
                <cn type="e-notation"> 1 <sep/> -100 </cn>
                <ci> mwedcb4af9_2cfb_408d_804f_62bed55f440e </ci>
              </apply>
            </apply>
          </apply>
        </math>
      </assignmentRule>
      <assignmentRule variable="mw5f7dae2f_eead_4334_9a42_7ff88be567b3">
        <math xmlns="http://www.w3.org/1998/Math/MathML">
          <apply>
            <divide/>
            <apply>
              <plus/>
              <ci> mw06a13e8b_b26e_4b88_ab7f_a797dc440069 </ci>
              <ci> mwf76163e6_7c28_4744_9714_a94ddb79f02b </ci>
            </apply>
            <apply>
              <plus/>
              <ci> mw06a13e8b_b26e_4b88_ab7f_a797dc440069 </ci>
              <ci> mwf76163e6_7c28_4744_9714_a94ddb79f02b </ci>
              <ci> mw867673e1_09e2_4e32_b2f5_8b30323264b2 </ci>
              <ci> mw2ff070dd_dab4_4f5f_b99a_29fadd86e01a </ci>
              <apply>
                <times/>
                <cn type="e-notation"> 1 <sep/> -100 </cn>
                <ci> mwedcb4af9_2cfb_408d_804f_62bed55f440e </ci>
              </apply>
            </apply>
          </apply>
        </math>
      </assignmentRule>
      <assignmentRule variable="mw8a652b31_abf7_416c_b2ce_8337bc88d696">
        <math xmlns="http://www.w3.org/1998/Math/MathML">
          <apply>
            <divide/>
            <apply>
              <plus/>
              <ci> mw5b316da0_096c_450e_a0dc_8112ece2a8a0 </ci>
              <ci> mwc0e15936_3e51_4a8c_8cb2_624f89c53c92 </ci>
            </apply>
            <apply>
              <plus/>
              <ci> mw5b316da0_096c_450e_a0dc_8112ece2a8a0 </ci>
              <ci> mwc0e15936_3e51_4a8c_8cb2_624f89c53c92 </ci>
              <ci> mw57c59b50_08ca_40d0_99e9_ff28300979f4 </ci>
              <ci> mw7183da1c_e867_4b8a_b243_f223fecad97c </ci>
              <apply>
                <times/>
                <cn type="e-notation"> 1 <sep/> -100 </cn>
                <ci> mwedcb4af9_2cfb_408d_804f_62bed55f440e </ci>
              </apply>
            </apply>
          </apply>
        </math>
      </assignmentRule>
      <assignmentRule variable="mw2d829e01_589d_4cbb_8be0_514966002902">
        <math xmlns="http://www.w3.org/1998/Math/MathML">
          <apply>
            <divide/>
            <ci> mwa94c968f_b890_4460_be45_582b34057d47 </ci>
            <apply>
              <plus/>
              <ci> mwa94c968f_b890_4460_be45_582b34057d47 </ci>
              <ci> mw2283b2a3_40e1_4663_8578_f378d658b2d0 </ci>
              <apply>
                <times/>
                <cn type="e-notation"> 1 <sep/> -100 </cn>
                <ci> mwedcb4af9_2cfb_408d_804f_62bed55f440e </ci>
              </apply>
            </apply>
          </apply>
        </math>
      </assignmentRule>
      <assignmentRule variable="mw81f207f2_7191_42a0_b6ff_3ce2995605ed">
        <math xmlns="http://www.w3.org/1998/Math/MathML">
          <apply>
            <plus/>
            <apply>
              <times/>
              <ci> mw1326ebf9_4ff5_456b_88cf_c2fa869d1d67 </ci>
              <ci> mw8e6b5264_82b7_4ec5_83b9_34b1380ae1b7 </ci>
            </apply>
            <apply>
              <times/>
              <ci> mwbf4100a0_5a50_48de_a6b4_f443ed913a66 </ci>
              <ci> mw4c691164_bcab_4bee_8669_b1de5a5dd652 </ci>
            </apply>
            <apply>
              <times/>
              <ci> mw0045fe5f_cac8_428b_8d8d_7817946ecaa8 </ci>
              <ci> mwcb7192ee_93e5_43e4_a183_50e1d3d4be24 </ci>
            </apply>
            <apply>
              <times/>
              <ci> mw5714ab34_1794_49fc_892d_7fc5545eda64 </ci>
              <ci> mw99ebbe62_fa77_459c_a0f9_49b093e9ab4f </ci>
            </apply>
            <apply>
              <times/>
              <ci> mw97adb51b_8e92_4333_857f_b34a1deada53 </ci>
              <ci> mw82403e4f_2e0c_4e21_84ee_3e5291a1956e </ci>
            </apply>
            <apply>
              <times/>
              <ci> mwaf1ae552_c156_40dc_b9d1_497353a1248f </ci>
              <ci> mw456d4be0_d3f5_452d_aa03_414f0a7c6a54 </ci>
            </apply>
            <apply>
              <times/>
              <ci> mwb88caaff_ecb3_4d0a_8ff3_d20f7bc49336 </ci>
              <ci> mw5fbc734a_fe80_485f_8de0_ec235589ff02 </ci>
            </apply>
            <apply>
              <times/>
              <ci> mw5ed167c8_4ad6_4bec_9bc4_4f32f8bc2711 </ci>
              <ci> mwfab12196_8587_44ce_9934_45a287ab440e </ci>
            </apply>
            <apply>
              <times/>
              <ci> mw00553ac2_6f51_4c83_8551_873825204e0e </ci>
              <ci> mwea12a089_0cf1_4c57_b597_95d68c9dc9b2 </ci>
            </apply>
            <apply>
              <times/>
              <ci> mwe48a3505_ec51_4d84_84c9_6070a23ef903 </ci>
              <ci> mweeeb05e0_51e7_4db4_9b3d_10d77feceea5 </ci>
            </apply>
            <apply>
              <times/>
              <ci> mwb2bfd5d1_9e5c_4eab_847e_89987e763418 </ci>
              <ci> mwa73922bf_827c_450f_a805_3b50d8d89460 </ci>
            </apply>
            <apply>
              <times/>
              <ci> mw113f3cec_3fee_4f59_82bc_84d44c154b73 </ci>
              <ci> mw9478055d_9fda_4557_b8ba_d10498b9c81c </ci>
            </apply>
            <apply>
              <times/>
              <ci> mw9a72f568_3341_4f07_a521_14c6a8cf0231 </ci>
              <ci> mw172845fc_56e1_4ce8_96e6_170b01de9a79 </ci>
            </apply>
            <apply>
              <times/>
              <ci> mw94227189_24b8_4d80_924b_234d9021f394 </ci>
              <ci> mw066f15b2_105b_4ec5_bf73_51de026f3018 </ci>
            </apply>
            <apply>
              <times/>
              <ci> mwc1301ea3_c313_4c8f_99bb_051973879ffc </ci>
              <ci> mw34b99613_58f5_4f3d_a8e3_c7b1ac4723ef </ci>
            </apply>
            <apply>
              <times/>
              <ci> mw1c5fb686_b36b_4064_9f90_f62455544ab8 </ci>
              <ci> mw6fd51dc5_a462_4346_b159_7ea50d5b60a6 </ci>
            </apply>
          </apply>
        </math>
      </assignmentRule>
      <assignmentRule variable="mwbf4100a0_5a50_48de_a6b4_f443ed913a66">
        <math xmlns="http://www.w3.org/1998/Math/MathML">
          <apply>
            <plus/>
            <apply>
              <times/>
              <ci> mwbc45b7d5_bf16_42b8_9862_c5258b11ef45 </ci>
              <apply>
                <divide/>
                <ci> mw4c2f0f77_2263_4b30_a400_495133b4e17c </ci>
                <ci> mwd04f08d3_697b_48ad_b2f5_a2de6f505ce9 </ci>
              </apply>
              <apply>
                <minus/>
                <cn type="integer"> 1 </cn>
                <ci> mwc5443000_190e_4990_a2f4_bfdbaee6f70d </ci>
              </apply>
            </apply>
            <ci> mwc5443000_190e_4990_a2f4_bfdbaee6f70d </ci>
          </apply>
        </math>
      </assignmentRule>
      <assignmentRule variable="mw0045fe5f_cac8_428b_8d8d_7817946ecaa8">
        <math xmlns="http://www.w3.org/1998/Math/MathML">
          <apply>
            <plus/>
            <apply>
              <times/>
              <apply>
                <plus/>
                <apply>
                  <times/>
                  <ci> mw835d039a_7827_4a25_ba21_9bdfef3b5809 </ci>
                  <apply>
                    <divide/>
                    <ci> mw7d1d6515_ca23_4fc9_8a58_b591f55f9476 </ci>
                    <ci> mwf6d4c107_9d95_420e_bad3_79d9efa52009 </ci>
                  </apply>
                </apply>
                <apply>
                  <times/>
                  <ci> mw55bac4b2_73bd_4eed_abf5_44714b5f2aeb </ci>
                  <apply>
                    <divide/>
                    <ci> mw4750b0da_99b0_4c73_9721_20717b014696 </ci>
                    <ci> mw575fbb37_5d49_40ba_95cb_5fe531efc5eb </ci>
                  </apply>
                </apply>
              </apply>
              <apply>
                <minus/>
                <cn type="integer"> 1 </cn>
                <ci> mwc5443000_190e_4990_a2f4_bfdbaee6f70d </ci>
              </apply>
            </apply>
            <ci> mwc5443000_190e_4990_a2f4_bfdbaee6f70d </ci>
          </apply>
        </math>
      </assignmentRule>
      <assignmentRule variable="mw5714ab34_1794_49fc_892d_7fc5545eda64">
        <math xmlns="http://www.w3.org/1998/Math/MathML">
          <apply>
            <plus/>
            <apply>
              <times/>
              <ci> mw1123f983_2f62_4755_bc4d_19f715622dd5 </ci>
              <apply>
                <divide/>
                <ci> mwae71bbb5_c8f1_4a50_bac2_82dcc298548a </ci>
                <ci> mwa8691b1a_f98b_46af_a1d1_a56ff4d55f01 </ci>
              </apply>
              <apply>
                <minus/>
                <cn type="integer"> 1 </cn>
                <ci> mwc5443000_190e_4990_a2f4_bfdbaee6f70d </ci>
              </apply>
            </apply>
            <ci> mwc5443000_190e_4990_a2f4_bfdbaee6f70d </ci>
          </apply>
        </math>
      </assignmentRule>
      <assignmentRule variable="mw97adb51b_8e92_4333_857f_b34a1deada53">
        <math xmlns="http://www.w3.org/1998/Math/MathML">
          <apply>
            <plus/>
            <apply>
              <times/>
              <ci> mw4ff75b16_5de8_4d23_ad0a_76d4dec0be8b </ci>
              <apply>
                <divide/>
                <ci> mwdb69a9f7_df41_4b97_b8ce_47ac251bdf12 </ci>
                <ci> mw4525bb07_5ef3_4dcf_9257_b2160d50be63 </ci>
              </apply>
              <apply>
                <minus/>
                <cn type="integer"> 1 </cn>
                <ci> mwc5443000_190e_4990_a2f4_bfdbaee6f70d </ci>
              </apply>
            </apply>
            <ci> mwc5443000_190e_4990_a2f4_bfdbaee6f70d </ci>
          </apply>
        </math>
      </assignmentRule>
      <assignmentRule variable="mwaf1ae552_c156_40dc_b9d1_497353a1248f">
        <math xmlns="http://www.w3.org/1998/Math/MathML">
          <apply>
            <plus/>
            <apply>
              <times/>
              <apply>
                <plus/>
                <apply>
                  <times/>
                  <ci> mw0dbd7a57_5b9f_484f_b767_d939fe0bb792 </ci>
                  <apply>
                    <divide/>
                    <ci> mw141a2fcd_2146_4271_bfd3_f0473f822a60 </ci>
                    <ci> mwc5182cf8_cbad_4620_a2d4_887550ac78d7 </ci>
                  </apply>
                </apply>
                <apply>
                  <times/>
                  <ci> mwd6b5f421_1104_43bc_8487_bc81bde65b64 </ci>
                  <apply>
                    <divide/>
                    <ci> mwe42860b1_0dca_4ec2_9e03_274b3c4e81f9 </ci>
                    <ci> mwd9cd96b7_7235_408d_a50a_dbf4ffeb0739 </ci>
                  </apply>
                </apply>
                <apply>
                  <times/>
                  <ci> mw0af40b29_ed8f_4d02_bda5_71fd88965956 </ci>
                  <apply>
                    <divide/>
                    <ci> mw7b392eed_2461_4b7d_9481_5f744f0938d7 </ci>
                    <ci> mwdb3f1195_0cb7_4c56_9431_e324f7e10e6c </ci>
                  </apply>
                </apply>
              </apply>
              <apply>
                <minus/>
                <cn type="integer"> 1 </cn>
                <ci> mwc5443000_190e_4990_a2f4_bfdbaee6f70d </ci>
              </apply>
            </apply>
            <ci> mwc5443000_190e_4990_a2f4_bfdbaee6f70d </ci>
          </apply>
        </math>
      </assignmentRule>
      <assignmentRule variable="mwb88caaff_ecb3_4d0a_8ff3_d20f7bc49336">
        <math xmlns="http://www.w3.org/1998/Math/MathML">
          <apply>
            <plus/>
            <apply>
              <times/>
              <apply>
                <plus/>
                <apply>
                  <times/>
                  <ci> mwfae12464_f689_4d4e_b51b_1a851785030a </ci>
                  <apply>
                    <divide/>
                    <ci> mwa3811054_2e05_442b_9d1f_a0c503ad427c </ci>
                    <ci> mw99074e9d_1fc4_4998_b4a5_2adc7c423a10 </ci>
                  </apply>
                </apply>
                <apply>
                  <times/>
                  <ci> mw57a4ca45_80ea_4155_a62f_5a15aceba38a </ci>
                  <apply>
                    <divide/>
                    <ci> mw6a60f2ba_eb1e_49e4_8712_84448199f983 </ci>
                    <ci> mw939c7c71_26ae_434d_8d1b_d31d82641832 </ci>
                  </apply>
                </apply>
              </apply>
              <apply>
                <minus/>
                <cn type="integer"> 1 </cn>
                <ci> mwc5443000_190e_4990_a2f4_bfdbaee6f70d </ci>
              </apply>
            </apply>
            <ci> mwc5443000_190e_4990_a2f4_bfdbaee6f70d </ci>
          </apply>
        </math>
      </assignmentRule>
      <assignmentRule variable="mw5ed167c8_4ad6_4bec_9bc4_4f32f8bc2711">
        <math xmlns="http://www.w3.org/1998/Math/MathML">
          <apply>
            <plus/>
            <apply>
              <times/>
              <apply>
                <plus/>
                <apply>
                  <times/>
                  <ci> mwa44d0ae2_1596_42f0_beae_53ee65e4f480 </ci>
                  <apply>
                    <divide/>
                    <ci> mwbf502547_fedf_4d43_885f_1ef0dfdf9292 </ci>
                    <ci> mw7a00cdf1_daa7_41e0_bf24_1e8dde7c88c0 </ci>
                  </apply>
                </apply>
                <apply>
                  <times/>
                  <ci> mw7ed65554_3ddc_48b5_a6f3_bd0bcad931e7 </ci>
                  <apply>
                    <divide/>
                    <ci> mwfc9c3085_894a_4d6c_beab_4c841c9ddcd1 </ci>
                    <ci> mw26fcdd0f_4496_475e_9503_736e8cab4084 </ci>
                  </apply>
                </apply>
              </apply>
              <apply>
                <minus/>
                <cn type="integer"> 1 </cn>
                <ci> mwc5443000_190e_4990_a2f4_bfdbaee6f70d </ci>
              </apply>
            </apply>
            <ci> mwc5443000_190e_4990_a2f4_bfdbaee6f70d </ci>
          </apply>
        </math>
      </assignmentRule>
      <assignmentRule variable="mw00553ac2_6f51_4c83_8551_873825204e0e">
        <math xmlns="http://www.w3.org/1998/Math/MathML">
          <apply>
            <plus/>
            <apply>
              <times/>
              <ci> mw459ee317_4fde_4881_bebd_c88de683f1d5 </ci>
              <apply>
                <divide/>
                <ci> mw5ede0ac0_3540_4c6f_9e2a_07e6fc26653f </ci>
                <ci> mw80ea86ff_9c88_4e45_b567_22fb5be144ab </ci>
              </apply>
              <apply>
                <minus/>
                <cn type="integer"> 1 </cn>
                <ci> mwc5443000_190e_4990_a2f4_bfdbaee6f70d </ci>
              </apply>
            </apply>
            <ci> mwc5443000_190e_4990_a2f4_bfdbaee6f70d </ci>
          </apply>
        </math>
      </assignmentRule>
      <assignmentRule variable="mwe48a3505_ec51_4d84_84c9_6070a23ef903">
        <math xmlns="http://www.w3.org/1998/Math/MathML">
          <apply>
            <plus/>
            <apply>
              <times/>
              <apply>
                <plus/>
                <apply>
                  <times/>
                  <ci> mw117dda29_8130_4d12_941e_b87b0f69388c </ci>
                  <apply>
                    <divide/>
                    <ci> mw5e26b0dc_c5ca_4672_9dd9_b2a9d5186736 </ci>
                    <ci> mwdf9c4eae_b680_4f20_8b2e_e75b0d045967 </ci>
                  </apply>
                </apply>
                <apply>
                  <times/>
                  <ci> mw3a7de562_df95_407d_a7ba_6f50f424e98f </ci>
                  <apply>
                    <divide/>
                    <ci> mw5a305d09_a418_4401_802d_42a3e4fa9766 </ci>
                    <ci> mwf8d09b05_beb3_4964_9f61_c51ab677f28a </ci>
                  </apply>
                </apply>
                <apply>
                  <times/>
                  <ci> mwffcab010_0131_4070_bef3_c6087be96935 </ci>
                  <apply>
                    <divide/>
                    <ci> mw4f9d20fb_5402_4ad5_8064_ad082530a7d3 </ci>
                    <ci> mw06e1aa02_dbd9_4cb5_9b2a_b40bf89411c3 </ci>
                  </apply>
                </apply>
              </apply>
              <apply>
                <minus/>
                <cn type="integer"> 1 </cn>
                <ci> mwc5443000_190e_4990_a2f4_bfdbaee6f70d </ci>
              </apply>
            </apply>
            <ci> mwc5443000_190e_4990_a2f4_bfdbaee6f70d </ci>
          </apply>
        </math>
      </assignmentRule>
      <assignmentRule variable="mwb2bfd5d1_9e5c_4eab_847e_89987e763418">
        <math xmlns="http://www.w3.org/1998/Math/MathML">
          <apply>
            <plus/>
            <apply>
              <times/>
              <apply>
                <plus/>
                <apply>
                  <times/>
                  <ci> mw21e394d3_d54e_4be5_92cb_da8a768a9718 </ci>
                  <apply>
                    <divide/>
                    <ci> mw28216d09_33c5_4fe8_a740_e19d06719d24 </ci>
                    <ci> mw036b4d3f_25b6_4e9b_8f97_01f98bca017f </ci>
                  </apply>
                </apply>
                <apply>
                  <times/>
                  <ci> mw4decea8d_c0d3_42cf_ab45_5eb28155daf8 </ci>
                  <apply>
                    <divide/>
                    <ci> mwd86d7392_435b_47b9_9bae_c019a0d1bab1 </ci>
                    <ci> mw9485973d_1fed_4085_ae63_e7a7ef25a19d </ci>
                  </apply>
                </apply>
              </apply>
              <apply>
                <minus/>
                <cn type="integer"> 1 </cn>
                <ci> mwc5443000_190e_4990_a2f4_bfdbaee6f70d </ci>
              </apply>
            </apply>
            <ci> mwc5443000_190e_4990_a2f4_bfdbaee6f70d </ci>
          </apply>
        </math>
      </assignmentRule>
      <assignmentRule variable="mw113f3cec_3fee_4f59_82bc_84d44c154b73">
        <math xmlns="http://www.w3.org/1998/Math/MathML">
          <apply>
            <plus/>
            <apply>
              <times/>
              <apply>
                <plus/>
                <apply>
                  <times/>
                  <ci> mw76178b17_8321_498b_9a11_0ab004ecea84 </ci>
                  <apply>
                    <divide/>
                    <ci> mw8568aa33_c7d4_46c7_9538_f6ab4c1b4d80 </ci>
                    <ci> mw0246c6e0_813e_447e_aee9_6e27ba337d69 </ci>
                  </apply>
                </apply>
                <apply>
                  <times/>
                  <ci> mwc6ae7d29_7a9d_4282_b7e5_50a0cd4b8e81 </ci>
                  <apply>
                    <divide/>
                    <ci> mwab374b9d_6c2a_4d82_85b8_8b1a7a6378cd </ci>
                    <ci> mw88d7f476_222a_4c7a_869c_6b2b0c49cf5f </ci>
                  </apply>
                </apply>
              </apply>
              <apply>
                <minus/>
                <cn type="integer"> 1 </cn>
                <ci> mwc5443000_190e_4990_a2f4_bfdbaee6f70d </ci>
              </apply>
            </apply>
            <ci> mwc5443000_190e_4990_a2f4_bfdbaee6f70d </ci>
          </apply>
        </math>
      </assignmentRule>
      <assignmentRule variable="mw9a72f568_3341_4f07_a521_14c6a8cf0231">
        <math xmlns="http://www.w3.org/1998/Math/MathML">
          <apply>
            <plus/>
            <apply>
              <times/>
              <apply>
                <plus/>
                <apply>
                  <times/>
                  <ci> mw01b337e9_15a8_4587_b072_f78f81c725d3 </ci>
                  <apply>
                    <divide/>
                    <ci> mw8064186d_08db_487a_aa81_06f81dd51058 </ci>
                    <ci> mwd8d13ce6_5501_4e13_9be8_9caa7f35299d </ci>
                  </apply>
                </apply>
                <apply>
                  <times/>
                  <ci> mw1136cf55_721d_4ae5_88e1_a775fd7d52b3 </ci>
                  <apply>
                    <divide/>
                    <ci> mw2bd08592_93cd_4c5b_9ae0_9ed6d7e02f4d </ci>
                    <ci> mw0a619288_40d7_4013_aef9_bbb9261ab37e </ci>
                  </apply>
                </apply>
              </apply>
              <apply>
                <minus/>
                <cn type="integer"> 1 </cn>
                <ci> mwc5443000_190e_4990_a2f4_bfdbaee6f70d </ci>
              </apply>
            </apply>
            <ci> mwc5443000_190e_4990_a2f4_bfdbaee6f70d </ci>
          </apply>
        </math>
      </assignmentRule>
      <assignmentRule variable="mw94227189_24b8_4d80_924b_234d9021f394">
        <math xmlns="http://www.w3.org/1998/Math/MathML">
          <apply>
            <plus/>
            <apply>
              <times/>
              <apply>
                <plus/>
                <apply>
                  <times/>
                  <ci> mwa6b0de6f_d5d8_48f6_9d38_39c8c9495e16 </ci>
                  <apply>
                    <divide/>
                    <ci> mwdddc5774_e1db_4186_a486_9c04145fd998 </ci>
                    <ci> mw82e3ab95_119c_413a_a3a1_5a9423e2eb4f </ci>
                  </apply>
                </apply>
                <apply>
                  <times/>
                  <ci> mw44cc2074_157e_46c1_bd34_65fc90175c87 </ci>
                  <apply>
                    <divide/>
                    <ci> mw5ef375f1_bfcc_41c3_80ca_407bdc8e8bfe </ci>
                    <ci> mwc67de39a_3a5f_4da5_95c1_ecac8b530e18 </ci>
                  </apply>
                </apply>
                <apply>
                  <times/>
                  <ci> mw8e7f5369_d43d_43b9_b500_9fdac55fe114 </ci>
                  <apply>
                    <divide/>
                    <ci> mwa95ef66b_0475_4644_8873_2b4c082217ed </ci>
                    <ci> mw6f21784f_fa36_452e_adbe_df0d67759212 </ci>
                  </apply>
                </apply>
              </apply>
              <apply>
                <minus/>
                <cn type="integer"> 1 </cn>
                <ci> mwc5443000_190e_4990_a2f4_bfdbaee6f70d </ci>
              </apply>
            </apply>
            <ci> mwc5443000_190e_4990_a2f4_bfdbaee6f70d </ci>
          </apply>
        </math>
      </assignmentRule>
      <assignmentRule variable="mwc1301ea3_c313_4c8f_99bb_051973879ffc">
        <math xmlns="http://www.w3.org/1998/Math/MathML">
          <apply>
            <plus/>
            <apply>
              <times/>
              <apply>
                <plus/>
                <apply>
                  <times/>
                  <ci> mwb3d52173_5b57_495c_92ed_5e6abe8bb2ec </ci>
                  <apply>
                    <divide/>
                    <ci> mw1331c0d1_ce72_47f7_9b7f_4c64d15d791d </ci>
                    <ci> mwd2995e5c_beea_4475_b97d_1c21281795ea </ci>
                  </apply>
                </apply>
                <apply>
                  <times/>
                  <ci> mw577dbce5_2c93_4491_b814_790bcb89ab0e </ci>
                  <apply>
                    <divide/>
                    <ci> mw9863d5ae_980b_4e78_b9b9_3419e3a890c6 </ci>
                    <ci> mw823ae669_33a6_4fc9_a60e_6d95c6052b41 </ci>
                  </apply>
                </apply>
              </apply>
              <apply>
                <minus/>
                <cn type="integer"> 1 </cn>
                <ci> mwc5443000_190e_4990_a2f4_bfdbaee6f70d </ci>
              </apply>
            </apply>
            <ci> mwc5443000_190e_4990_a2f4_bfdbaee6f70d </ci>
          </apply>
        </math>
      </assignmentRule>
      <assignmentRule variable="mw1c5fb686_b36b_4064_9f90_f62455544ab8">
        <math xmlns="http://www.w3.org/1998/Math/MathML">
          <apply>
            <plus/>
            <apply>
              <times/>
              <apply>
                <plus/>
                <apply>
                  <times/>
                  <ci> mw387b9740_9fb9_409b_8c1c_48928c374b1b </ci>
                  <apply>
                    <divide/>
                    <ci> mw5f7dae2f_eead_4334_9a42_7ff88be567b3 </ci>
                    <ci> mwdb84b476_4f4a_422d_986d_a1894e6c39ad </ci>
                  </apply>
                </apply>
                <apply>
                  <times/>
                  <ci> mwb4ec3d1a_3a34_48e7_9288_fd8e5208f660 </ci>
                  <apply>
                    <divide/>
                    <ci> mw8a652b31_abf7_416c_b2ce_8337bc88d696 </ci>
                    <ci> mw2dc77821_b315_44c5_9fd5_50cc96e122db </ci>
                  </apply>
                </apply>
                <apply>
                  <times/>
                  <ci> mwaf8aaa99_5150_4367_81e9_8e0162354ff1 </ci>
                  <apply>
                    <divide/>
                    <ci> mw2d829e01_589d_4cbb_8be0_514966002902 </ci>
                    <ci> mwd4676f45_4e92_48ba_aae3_6c43e61507b5 </ci>
                  </apply>
                </apply>
              </apply>
              <apply>
                <minus/>
                <cn type="integer"> 1 </cn>
                <ci> mwc5443000_190e_4990_a2f4_bfdbaee6f70d </ci>
              </apply>
            </apply>
            <ci> mwc5443000_190e_4990_a2f4_bfdbaee6f70d </ci>
          </apply>
        </math>
      </assignmentRule>
      <assignmentRule variable="mw1326ebf9_4ff5_456b_88cf_c2fa869d1d67">
        <math xmlns="http://www.w3.org/1998/Math/MathML">
          <cn> 0.95 </cn>
        </math>
      </assignmentRule>
      <assignmentRule variable="mw594cd42c_187e_41bc_b79b_095aeecdded3">
        <math xmlns="http://www.w3.org/1998/Math/MathML">
          <apply>
            <divide/>
            <ci> mwf24105e1_ca80_42a7_a313_2cc52f46d163 </ci>
            <cn type="integer"> 100 </cn>
          </apply>
        </math>
      </assignmentRule>
      <assignmentRule variable="mw644d6b0c_1c9b_4b6f_bfbe_195a415a9442">
        <math xmlns="http://www.w3.org/1998/Math/MathML">
          <apply>
            <divide/>
            <ci> mw77a83368_229b_4a0d_b804_e129a072c1cc </ci>
            <cn type="integer"> 100 </cn>
          </apply>
        </math>
      </assignmentRule>
      <assignmentRule variable="mw70067f8d_a50e_47d9_9b29_ef24d4837511">
        <math xmlns="http://www.w3.org/1998/Math/MathML">
          <apply>
            <divide/>
            <ci> mw02cd606d_35b4_422d_b457_0793a5418478 </ci>
            <cn type="integer"> 100 </cn>
          </apply>
        </math>
      </assignmentRule>
      <assignmentRule variable="mw88482d0d_d543_42f8_b197_3319b971ec48">
        <math xmlns="http://www.w3.org/1998/Math/MathML">
          <apply>
            <divide/>
            <ci> mw55de633c_3fce_41e9_9d12_1debdda0299a </ci>
            <cn type="integer"> 100 </cn>
          </apply>
        </math>
      </assignmentRule>
      <assignmentRule variable="mw05da46f6_c8f5_4529_ba41_30b78b390d1c">
        <math xmlns="http://www.w3.org/1998/Math/MathML">
          <apply>
            <times/>
            <ci> mwd2f17dd1_81af_4d19_b556_81261cbdcbcb </ci>
            <ci> mw8790de3a_8fa8_4399_a86e_074ab9754045 </ci>
          </apply>
        </math>
      </assignmentRule>
      <assignmentRule variable="mw65653f64_185f_46ff_8bf4_e7c1b4146ac8">
        <math xmlns="http://www.w3.org/1998/Math/MathML">
          <apply>
            <plus/>
            <ci> mw79d00b15_c06c_4cae_923e_f161f50a408e </ci>
            <apply>
              <times/>
              <cn> 0.001 </cn>
              <ci> mwedcb4af9_2cfb_408d_804f_62bed55f440e </ci>
            </apply>
          </apply>
        </math>
      </assignmentRule>
      <assignmentRule variable="mw0c6d46b7_c49a_499a_8d3b_6f25b6e56097">
        <math xmlns="http://www.w3.org/1998/Math/MathML">
          <apply>
            <plus/>
            <ci> mw26332aa5_879f_4ef9_81ce_67531cdfa9f1 </ci>
            <apply>
              <times/>
              <cn> 0.001 </cn>
              <ci> mwedcb4af9_2cfb_408d_804f_62bed55f440e </ci>
            </apply>
          </apply>
        </math>
      </assignmentRule>
      <assignmentRule variable="mwd2f2fa5f_894b_4bbd_87f6_3b64e32bebcb">
        <math xmlns="http://www.w3.org/1998/Math/MathML">
          <apply>
            <plus/>
            <ci> mw26332aa5_879f_4ef9_81ce_67531cdfa9f1 </ci>
            <apply>
              <times/>
              <cn> 0.001 </cn>
              <ci> mwedcb4af9_2cfb_408d_804f_62bed55f440e </ci>
            </apply>
          </apply>
        </math>
      </assignmentRule>
      <assignmentRule variable="mw208c7d68_22ca_4e1c_9e62_cd2f149cbe05">
        <math xmlns="http://www.w3.org/1998/Math/MathML">
          <apply>
            <plus/>
            <ci> mw1644d2f7_ee32_439a_b79d_64c49448b981 </ci>
            <apply>
              <times/>
              <cn> 0.001 </cn>
              <ci> mwedcb4af9_2cfb_408d_804f_62bed55f440e </ci>
            </apply>
          </apply>
        </math>
      </assignmentRule>
      <assignmentRule variable="mw81b2740f_b436_46c4_b8ce_4b96f7d44fcf">
        <math xmlns="http://www.w3.org/1998/Math/MathML">
          <apply>
            <plus/>
            <ci> mw1644d2f7_ee32_439a_b79d_64c49448b981 </ci>
            <apply>
              <times/>
              <cn> 0.001 </cn>
              <ci> mwedcb4af9_2cfb_408d_804f_62bed55f440e </ci>
            </apply>
          </apply>
        </math>
      </assignmentRule>
      <assignmentRule variable="mw2b3ab971_c49e_446f_b993_6e7d05f76dea">
        <math xmlns="http://www.w3.org/1998/Math/MathML">
          <apply>
            <plus/>
            <ci> mw79d00b15_c06c_4cae_923e_f161f50a408e </ci>
            <apply>
              <times/>
              <cn> 0.001 </cn>
              <ci> mwedcb4af9_2cfb_408d_804f_62bed55f440e </ci>
            </apply>
          </apply>
        </math>
      </assignmentRule>
      <assignmentRule variable="mw9d7672c6_07a6_4524_9438_a8997da6515c">
        <math xmlns="http://www.w3.org/1998/Math/MathML">
          <apply>
            <times/>
            <cn type="integer"> 4 </cn>
            <pi/>
            <apply>
              <power/>
              <apply>
                <divide/>
                <ci> mw8e8e013f_bcd0_4625_90d1_0269af1948bd </ci>
                <cn type="integer"> 2 </cn>
              </apply>
              <cn type="integer"> 2 </cn>
            </apply>
            <apply>
              <divide/>
              <ci> mw0c6d46b7_c49a_499a_8d3b_6f25b6e56097 </ci>
              <ci> mw87aab7d6_635d_4050_88b5_9b24f93d1d8d </ci>
            </apply>
            <cn type="e-notation"> 15 <sep/> -3 </cn>
            <cn type="e-notation"> 1 <sep/> -15 </cn>
            <ci> mwf0b4f7de_5cce_436b_a865_385e15b1214a </ci>
            <apply>
              <divide/>
              <ci> mw41abc3cd_c3ef_47be_a63a_d1a222a8813e </ci>
              <ci> mwedcb4af9_2cfb_408d_804f_62bed55f440e </ci>
            </apply>
          </apply>
        </math>
      </assignmentRule>
      <assignmentRule variable="mw7e502509_5cb4_4e1f_86dd_fbbf57081ad1">
        <math xmlns="http://www.w3.org/1998/Math/MathML">
          <apply>
            <times/>
            <cn type="integer"> 4 </cn>
            <pi/>
            <apply>
              <power/>
              <apply>
                <divide/>
                <ci> mwe021f821_459e_4540_942b_8f99f1f02097 </ci>
                <cn type="integer"> 2 </cn>
              </apply>
              <cn type="integer"> 2 </cn>
            </apply>
            <apply>
              <divide/>
              <ci> mw65653f64_185f_46ff_8bf4_e7c1b4146ac8 </ci>
              <ci> mw3c166b93_0431_4817_bcaf_386f0c6b0b45 </ci>
            </apply>
            <cn type="e-notation"> 15 <sep/> -3 </cn>
            <cn type="e-notation"> 1 <sep/> -15 </cn>
            <ci> mwf0b4f7de_5cce_436b_a865_385e15b1214a </ci>
            <apply>
              <divide/>
              <ci> mw41abc3cd_c3ef_47be_a63a_d1a222a8813e </ci>
              <ci> mwedcb4af9_2cfb_408d_804f_62bed55f440e </ci>
            </apply>
          </apply>
        </math>
      </assignmentRule>
      <assignmentRule variable="mw516dddfa_9dda_48f8_b8ed_f0da8dcdd69f">
        <math xmlns="http://www.w3.org/1998/Math/MathML">
          <apply>
            <times/>
            <cn type="integer"> 4 </cn>
            <pi/>
            <apply>
              <power/>
              <apply>
                <divide/>
                <ci> mwe021f821_459e_4540_942b_8f99f1f02097 </ci>
                <cn type="integer"> 2 </cn>
              </apply>
              <cn type="integer"> 2 </cn>
            </apply>
            <apply>
              <divide/>
              <ci> mw81b2740f_b436_46c4_b8ce_4b96f7d44fcf </ci>
              <ci> mw3c166b93_0431_4817_bcaf_386f0c6b0b45 </ci>
            </apply>
            <cn type="e-notation"> 15 <sep/> -3 </cn>
            <cn type="e-notation"> 1 <sep/> -15 </cn>
            <ci> mwf0b4f7de_5cce_436b_a865_385e15b1214a </ci>
            <apply>
              <divide/>
              <ci> mw41abc3cd_c3ef_47be_a63a_d1a222a8813e </ci>
              <ci> mwedcb4af9_2cfb_408d_804f_62bed55f440e </ci>
            </apply>
          </apply>
        </math>
      </assignmentRule>
      <assignmentRule variable="mw027754b4_327b_4769_9027_73270ac97033">
        <math xmlns="http://www.w3.org/1998/Math/MathML">
          <apply>
            <plus/>
            <apply>
              <times/>
              <apply>
                <plus/>
                <apply>
                  <times/>
                  <ci> mw26396b98_d2e9_4b6e_972b_835eee3eec88 </ci>
                  <apply>
                    <divide/>
                    <ci> mwb7b4840c_ba91_4734_8d10_432e13d20b56 </ci>
                    <ci> mwf4c5dcc8_e52e_4525_bee6_7b4638e118bb </ci>
                  </apply>
                </apply>
                <apply>
                  <times/>
                  <ci> mw14ea39ed_49b5_4591_8ab5_7ae686f42aa8 </ci>
                  <apply>
                    <divide/>
                    <ci> mw61acfe40_08a3_48af_8b22_7f2f9b64d4cc </ci>
                    <ci> mwac43b4e6_0da6_4161_8af9_442f12bb1ceb </ci>
                  </apply>
                </apply>
                <apply>
                  <times/>
                  <ci> mwaef8ecff_107c_4efb_b18e_aef96b30bf1d </ci>
                  <apply>
                    <divide/>
                    <ci> mw78979fcd_1a52_4a44_8c0c_838d0e77d806 </ci>
                    <ci> mw4e80ef88_4eba_4a18_b631_815ca1abc734 </ci>
                  </apply>
                </apply>
              </apply>
              <apply>
                <minus/>
                <cn type="integer"> 1 </cn>
                <ci> mwa9e5038f_6361_43ac_b051_38ebfb3917d9 </ci>
              </apply>
            </apply>
            <ci> mwa9e5038f_6361_43ac_b051_38ebfb3917d9 </ci>
          </apply>
        </math>
      </assignmentRule>
      <assignmentRule variable="mwb7b4840c_ba91_4734_8d10_432e13d20b56">
        <math xmlns="http://www.w3.org/1998/Math/MathML">
          <apply>
            <divide/>
            <ci> mw8e569989_50f3_4095_9d5c_aeb3c9dd8485 </ci>
            <apply>
              <plus/>
              <ci> mw8e569989_50f3_4095_9d5c_aeb3c9dd8485 </ci>
              <ci> mw8c7da8c4_6baa_4e52_a302_954b9c2c5a29 </ci>
              <apply>
                <times/>
                <cn type="e-notation"> 1 <sep/> -100 </cn>
                <ci> mwedcb4af9_2cfb_408d_804f_62bed55f440e </ci>
              </apply>
            </apply>
          </apply>
        </math>
      </assignmentRule>
      <assignmentRule variable="mw61acfe40_08a3_48af_8b22_7f2f9b64d4cc">
        <math xmlns="http://www.w3.org/1998/Math/MathML">
          <apply>
            <divide/>
            <ci> mwb7812da7_66b7_408b_8937_c3929d00757c </ci>
            <apply>
              <plus/>
              <ci> mwb7812da7_66b7_408b_8937_c3929d00757c </ci>
              <ci> mwab5c3230_0994_4267_a9d6_a8aa192c1a1c </ci>
              <ci> mw5a360cd2_93dd_488a_9b22_2554ed3926ab </ci>
              <apply>
                <times/>
                <cn type="e-notation"> 1 <sep/> -100 </cn>
                <ci> mwedcb4af9_2cfb_408d_804f_62bed55f440e </ci>
              </apply>
            </apply>
          </apply>
        </math>
      </assignmentRule>
      <assignmentRule variable="mw78979fcd_1a52_4a44_8c0c_838d0e77d806">
        <math xmlns="http://www.w3.org/1998/Math/MathML">
          <apply>
            <divide/>
            <ci> mw22d47974_8950_405f_9420_00f3d87cd229 </ci>
            <apply>
              <plus/>
              <ci> mw22d47974_8950_405f_9420_00f3d87cd229 </ci>
              <ci> mw6dd64ac0_b5e8_429e_b1fd_3e5d3db7d923 </ci>
              <ci> mwe16ceec6_ad95_4a8b_a986_ab8ac7bdde88 </ci>
              <apply>
                <times/>
                <cn type="e-notation"> 1 <sep/> -100 </cn>
                <ci> mwedcb4af9_2cfb_408d_804f_62bed55f440e </ci>
              </apply>
            </apply>
          </apply>
        </math>
      </assignmentRule>
      <assignmentRule variable="mwc71823ca_ad10_453a_8813_308c944ecdb7">
        <math xmlns="http://www.w3.org/1998/Math/MathML">
          <apply>
            <divide/>
            <ci> mwc0cb97a0_0976_4e5a_9c41_092c3744b660 </ci>
            <apply>
              <plus/>
              <ci> mwc0cb97a0_0976_4e5a_9c41_092c3744b660 </ci>
              <ci> mw7d38a03e_bdc8_4860_b869_068fb7853943 </ci>
              <apply>
                <times/>
                <cn type="e-notation"> 1 <sep/> -100 </cn>
                <ci> mwedcb4af9_2cfb_408d_804f_62bed55f440e </ci>
              </apply>
            </apply>
          </apply>
        </math>
      </assignmentRule>
      <assignmentRule variable="mwcd2576b0_8118_4419_8929_1c8471e45796">
        <math xmlns="http://www.w3.org/1998/Math/MathML">
          <apply>
            <divide/>
            <ci> mw5190c673_6e3b_467a_8479_6d9eaf116d17 </ci>
            <apply>
              <plus/>
              <ci> mw5190c673_6e3b_467a_8479_6d9eaf116d17 </ci>
              <ci> mwc71a595c_e542_42cf_9b8f_60356e6beb96 </ci>
              <ci> mw3db25f2c_efa0_485d_aa7f_efd428a190ea </ci>
              <apply>
                <times/>
                <cn type="e-notation"> 1 <sep/> -100 </cn>
                <ci> mwedcb4af9_2cfb_408d_804f_62bed55f440e </ci>
              </apply>
            </apply>
          </apply>
        </math>
      </assignmentRule>
      <assignmentRule variable="mw879e537a_3a92_4240_8b58_14c646ed90c6">
        <math xmlns="http://www.w3.org/1998/Math/MathML">
          <apply>
            <divide/>
            <ci> mwad2ce22e_ec12_4a46_a060_5ce4d742f825 </ci>
            <apply>
              <plus/>
              <ci> mwad2ce22e_ec12_4a46_a060_5ce4d742f825 </ci>
              <ci> mw293fd3d0_8490_44df_98cd_47588902f3ee </ci>
              <ci> mw962a0346_7963_42af_84f7_53c802c9f83a </ci>
              <apply>
                <times/>
                <cn type="e-notation"> 1 <sep/> -100 </cn>
                <ci> mwedcb4af9_2cfb_408d_804f_62bed55f440e </ci>
              </apply>
            </apply>
          </apply>
        </math>
      </assignmentRule>
      <assignmentRule variable="mwda22befc_af84_446b_be03_f9bc88149b90">
        <math xmlns="http://www.w3.org/1998/Math/MathML">
          <apply>
            <plus/>
            <apply>
              <times/>
              <apply>
                <divide/>
                <ci> mwa3cdc656_9302_41d7_a8f1_71f0b32909a6 </ci>
                <ci> mw5dc9a269_9ef5_4e0a_9c55_f302070f707f </ci>
              </apply>
              <apply>
                <minus/>
                <cn type="integer"> 1 </cn>
                <ci> mwafcab468_ff58_418c_bb18_8e2996a65a93 </ci>
              </apply>
            </apply>
            <ci> mwafcab468_ff58_418c_bb18_8e2996a65a93 </ci>
          </apply>
        </math>
      </assignmentRule>
      <assignmentRule variable="mwa3cdc656_9302_41d7_a8f1_71f0b32909a6">
        <math xmlns="http://www.w3.org/1998/Math/MathML">
          <apply>
            <divide/>
            <apply>
              <plus/>
              <ci> mw135cf0ed_1f38_40d4_9226_24dda39423ed </ci>
              <ci> mwb69a7df9_4789_48fe_913a_50acf21d6b2c </ci>
            </apply>
            <apply>
              <plus/>
              <ci> mw135cf0ed_1f38_40d4_9226_24dda39423ed </ci>
              <ci> mwb69a7df9_4789_48fe_913a_50acf21d6b2c </ci>
              <ci> mw18f6d676_2a76_4f3c_bebe_b10c7a5672bb </ci>
              <ci> mw5d63e0a3_2668_43b4_930a_1babbe601693 </ci>
              <ci> mwdac87e74_81fd_4729_a263_1c5cd608f90b </ci>
              <apply>
                <times/>
                <cn type="e-notation"> 1 <sep/> -100 </cn>
                <ci> mwedcb4af9_2cfb_408d_804f_62bed55f440e </ci>
              </apply>
            </apply>
          </apply>
        </math>
      </assignmentRule>
      <assignmentRule variable="mwa0c17e17_160d_4ed7_9fbe_898110eeeeed">
        <math xmlns="http://www.w3.org/1998/Math/MathML">
          <apply>
            <plus/>
            <apply>
              <times/>
              <apply>
                <plus/>
                <apply>
                  <times/>
                  <ci> mw7f028ad3_8b73_4fbb_8ce5_d1bd8da947ef </ci>
                  <apply>
                    <divide/>
                    <ci> mwc71823ca_ad10_453a_8813_308c944ecdb7 </ci>
                    <ci> mwd376d3ce_be11_467d_a039_ba2932e02dfa </ci>
                  </apply>
                </apply>
                <apply>
                  <times/>
                  <ci> mw2885aee4_6b47_4c17_b73f_6cd54225b76c </ci>
                  <apply>
                    <divide/>
                    <ci> mwcd2576b0_8118_4419_8929_1c8471e45796 </ci>
                    <ci> mwb34f4fd5_fa32_41f8_959a_26ef4c4f8b38 </ci>
                  </apply>
                </apply>
                <apply>
                  <times/>
                  <ci> mw5f1dc8e9_c97c_4fdf_b779_ab8a7963335f </ci>
                  <apply>
                    <divide/>
                    <ci> mw879e537a_3a92_4240_8b58_14c646ed90c6 </ci>
                    <ci> mwed82780b_4fad_4f0f_9ec6_fd532e03976c </ci>
                  </apply>
                </apply>
              </apply>
              <apply>
                <minus/>
                <cn type="integer"> 1 </cn>
                <ci> mw1c778ea2_f36d_470c_ae2c_4087baf4e375 </ci>
              </apply>
            </apply>
            <ci> mw1c778ea2_f36d_470c_ae2c_4087baf4e375 </ci>
          </apply>
        </math>
      </assignmentRule>
      <assignmentRule variable="mw3394a83e_b817_46f6_8a7c_23fb697b2325">
        <math xmlns="http://www.w3.org/1998/Math/MathML">
          <apply>
            <plus/>
            <ci> mw4175bab1_d47f_4a6c_98de_18d759feed30 </ci>
            <apply>
              <times/>
              <cn> 0.001 </cn>
              <ci> mwedcb4af9_2cfb_408d_804f_62bed55f440e </ci>
            </apply>
          </apply>
        </math>
      </assignmentRule>
      <assignmentRule variable="mw367666c9_6c27_47bc_ae74_74c1c143fb17">
        <math xmlns="http://www.w3.org/1998/Math/MathML">
          <apply>
            <divide/>
            <ci> mwf0fc5912_e95e_476d_996a_1abbb34149bc </ci>
            <apply>
              <plus/>
              <ci> mwf0fc5912_e95e_476d_996a_1abbb34149bc </ci>
              <ci> mwb09baab0_64e5_44d3_977a_ef45e6e7aac3 </ci>
              <apply>
                <times/>
                <cn type="e-notation"> 1 <sep/> -100 </cn>
                <ci> mwedcb4af9_2cfb_408d_804f_62bed55f440e </ci>
              </apply>
            </apply>
          </apply>
        </math>
      </assignmentRule>
      <assignmentRule variable="mw82ba525d_034a_4e9d_9cf5_9d0b695f8c5a">
        <math xmlns="http://www.w3.org/1998/Math/MathML">
          <apply>
            <plus/>
            <apply>
              <times/>
              <ci> mwdfe21d5d_02e9_4d4f_84f3_007d6962dda4 </ci>
              <apply>
                <divide/>
                <ci> mw9368d31b_a6d5_44ed_a8dc_8f61b0d3718b </ci>
                <ci> mw7ada37d4_c567_41a4_98f1_633a64a40aea </ci>
              </apply>
            </apply>
            <apply>
              <times/>
              <ci> mwf458d263_1f31_4e10_a066_5c2454961d3e </ci>
              <apply>
                <divide/>
                <ci> mw190584a8_addf_4aaa_af48_8f7d16ce3825 </ci>
                <ci> mw06f28a3d_364a_488b_a348_c46f59e8460d </ci>
              </apply>
            </apply>
            <apply>
              <times/>
              <ci> mwfab17803_a393_4651_bab9_e4d9a5406b99 </ci>
              <apply>
                <divide/>
                <ci> mwf3599139_9166_44ab_82cd_63640452c013 </ci>
                <ci> mw16c1970e_54b3_49e2_9fc0_018e86b94e10 </ci>
              </apply>
            </apply>
            <apply>
              <times/>
              <ci> mw033077db_d0be_4239_a587_8c17172a730b </ci>
              <apply>
                <divide/>
                <ci> mw7a2d1385_8dce_4c69_93c0_2574aed11d38 </ci>
                <ci> mw094d3b68_8003_4f78_9968_e15bbc1a731a </ci>
              </apply>
            </apply>
          </apply>
        </math>
      </assignmentRule>
      <assignmentRule variable="mw0d66d91c_7481_49cc_99d9_17c4d33ca7a7">
        <math xmlns="http://www.w3.org/1998/Math/MathML">
          <apply>
            <plus/>
            <apply>
              <times/>
              <apply>
                <plus/>
                <apply>
                  <times/>
                  <ci> mw3536d1c4_a537_45b6_95f6_e046050d41ed </ci>
                  <apply>
                    <divide/>
                    <ci> mw1a53c1e5_308d_4775_9515_7fd58cd7fd90 </ci>
                    <ci> mwfbd284af_5233_4282_834d_399164dfbf4f </ci>
                  </apply>
                </apply>
                <apply>
                  <times/>
                  <ci> mw28daf23a_6839_414c_9358_2502c3b6ffc2 </ci>
                  <apply>
                    <divide/>
                    <ci> mwda280c9b_5704_4e50_99d8_72c0684364c6 </ci>
                    <ci> mw57c9c163_9139_42ed_a276_465935efd667 </ci>
                  </apply>
                </apply>
                <apply>
                  <times/>
                  <ci> mwe3a76cb4_e7c8_4954_88ce_b1840dedb916 </ci>
                  <apply>
                    <divide/>
                    <ci> mwc7f59d84_fd96_4452_ab56_5a22add940ec </ci>
                    <ci> mw32215f52_6eb7_491e_9672_39c343e54f1d </ci>
                  </apply>
                </apply>
              </apply>
              <apply>
                <minus/>
                <cn type="integer"> 1 </cn>
                <ci> mwc91b9e35_8872_4d07_9b27_8a7d763c616d </ci>
              </apply>
            </apply>
            <apply>
              <times/>
              <ci> mwc91b9e35_8872_4d07_9b27_8a7d763c616d </ci>
              <ci> mwa0a0549c_6a0f_4b27_98ac_56f688fb59a6 </ci>
            </apply>
          </apply>
        </math>
      </assignmentRule>
      <assignmentRule variable="mw214237ed_af2a_4807_9fc7_df00bd27d79c">
        <math xmlns="http://www.w3.org/1998/Math/MathML">
          <apply>
            <times/>
            <apply>
              <minus/>
              <apply>
                <minus/>
                <apply>
                  <minus/>
                  <apply>
                    <minus/>
                    <apply>
                      <times/>
                      <ci> mw3c9f02a4_89d7_4f07_a512_75fdd4ea87a3 </ci>
                      <apply>
                        <divide/>
                        <ci> mw807a3d5c_d690_4480_9dcc_553576b96fa7 </ci>
                        <ci> mw2a1ebfdc_0e40_49e2_b6dd_7a8af9f51e26 </ci>
                      </apply>
                    </apply>
                    <ci> mw3ad058c4_3bf5_475f_abbf_1dff6f69f95e </ci>
                  </apply>
                  <ci> mwef052309_07b2_459e_b612_01d81f7d9b04 </ci>
                </apply>
                <ci> mw8cdb5df2_d994_47d7_831e_88ed4a1c530f </ci>
              </apply>
              <ci> mw4f4e3aef_aa01_456c_befb_6b6f3cbad489 </ci>
            </apply>
            <apply>
              <gt/>
              <ci> mw47799661_034e_42f5_80c8_346864b1f1be </ci>
              <cn type="integer"> 0 </cn>
            </apply>
            <apply>
              <minus/>
              <cn type="integer"> 1 </cn>
              <ci> mw9c8723c0_cd4d_4f1a_9b8b_b8c8781e3e3b </ci>
            </apply>
          </apply>
        </math>
      </assignmentRule>
      <assignmentRule variable="mw2660cc9e_2d33_4d33_8591_cea7352652f7">
        <math xmlns="http://www.w3.org/1998/Math/MathML">
          <apply>
            <power/>
            <apply>
              <divide/>
              <apply>
                <times/>
                <cn type="integer"> 6 </cn>
                <ci> mw404d2f8c_d89d_453a_a458_b37c888ef0b4 </ci>
              </apply>
              <apply>
                <times/>
                <pi/>
                <apply>
                  <divide/>
                  <cn type="integer"> 1 </cn>
                  <apply>
                    <times/>
                    <apply>
                      <divide/>
                      <cn type="integer"> 4 </cn>
                      <cn type="integer"> 3 </cn>
                    </apply>
                    <pi/>
                    <apply>
                      <power/>
                      <apply>
                        <divide/>
                        <ci> mw4926b43f_e0f2_46c1_8c95_000be5402a72 </ci>
                        <cn type="integer"> 2000 </cn>
                      </apply>
                      <cn type="integer"> 3 </cn>
                    </apply>
                  </apply>
                </apply>
                <apply>
                  <minus/>
                  <cn type="integer"> 1 </cn>
                  <ci> mwf13f066f_ab2e_4a06_9398_47e0e032bf48 </ci>
                </apply>
                <ci> mwedcb4af9_2cfb_408d_804f_62bed55f440e </ci>
              </apply>
            </apply>
            <apply>
              <divide/>
              <cn type="integer"> 1 </cn>
              <cn type="integer"> 3 </cn>
            </apply>
          </apply>
        </math>
      </assignmentRule>
      <assignmentRule variable="mwb702a187_3732_4fc0_b3da_dfc11baf92b7">
        <math xmlns="http://www.w3.org/1998/Math/MathML">
          <apply>
            <times/>
            <apply>
              <divide/>
              <cn type="integer"> 4 </cn>
              <cn type="integer"> 3 </cn>
            </apply>
            <pi/>
            <apply>
              <power/>
              <apply>
                <divide/>
                <ci> mw2660cc9e_2d33_4d33_8591_cea7352652f7 </ci>
                <cn type="integer"> 2 </cn>
              </apply>
              <cn type="integer"> 2 </cn>
            </apply>
            <apply>
              <divide/>
              <ci> mw2660cc9e_2d33_4d33_8591_cea7352652f7 </ci>
              <cn type="integer"> 2000 </cn>
            </apply>
          </apply>
        </math>
      </assignmentRule>
      <assignmentRule variable="mw04c35a3a_39e2_47ba_8364_ed8b9e895bed">
        <math xmlns="http://www.w3.org/1998/Math/MathML">
          <apply>
            <plus/>
            <ci> mwd44a7c21_785c_4bf1_ba35_f1b6429ee28a </ci>
            <apply>
              <times/>
              <cn> 0.001 </cn>
              <ci> mwedcb4af9_2cfb_408d_804f_62bed55f440e </ci>
            </apply>
          </apply>
        </math>
      </assignmentRule>
      <assignmentRule variable="mw776c243e_0613_43f2_9bd6_f82502739d65">
        <math xmlns="http://www.w3.org/1998/Math/MathML">
          <apply>
            <times/>
            <cn type="integer"> 4 </cn>
            <pi/>
            <apply>
              <power/>
              <apply>
                <divide/>
                <ci> mw0b89b879_485e_444b_9535_dd82e6bdf027 </ci>
                <cn type="integer"> 2 </cn>
              </apply>
              <cn type="integer"> 2 </cn>
            </apply>
            <apply>
              <divide/>
              <ci> mw7995969f_31e6_4568_ba82_819afcfe2d1f </ci>
              <ci> mw9576fa43_eed7_4fca_a861_0892cfcb4822 </ci>
            </apply>
            <cn type="e-notation"> 15 <sep/> -3 </cn>
            <apply>
              <divide/>
              <ci> mw41abc3cd_c3ef_47be_a63a_d1a222a8813e </ci>
              <ci> mwedcb4af9_2cfb_408d_804f_62bed55f440e </ci>
            </apply>
            <cn type="e-notation"> 1 <sep/> -15 </cn>
            <ci> mwf0b4f7de_5cce_436b_a865_385e15b1214a </ci>
          </apply>
        </math>
      </assignmentRule>
      <assignmentRule variable="mwd916ec36_65a4_4ea7_b816_183309870a29">
        <math xmlns="http://www.w3.org/1998/Math/MathML">
          <apply>
            <divide/>
            <apply>
              <plus/>
              <ci> mwf20d6bc9_9170_4eaa_bd61_0115e7caa557 </ci>
              <ci> mwb6f6efb8_c1dc_4168_8986_49ad64e88e54 </ci>
            </apply>
            <apply>
              <plus/>
              <ci> mwf20d6bc9_9170_4eaa_bd61_0115e7caa557 </ci>
              <ci> mwb6f6efb8_c1dc_4168_8986_49ad64e88e54 </ci>
              <ci> mwad44ee49_3117_434f_81d1_a5c06c49be54 </ci>
              <apply>
                <times/>
                <cn type="e-notation"> 1 <sep/> -100 </cn>
                <ci> mwedcb4af9_2cfb_408d_804f_62bed55f440e </ci>
              </apply>
            </apply>
          </apply>
        </math>
      </assignmentRule>
      <assignmentRule variable="mw48345e49_d3a7_45a7_86c1_ddd96b443ecf">
        <math xmlns="http://www.w3.org/1998/Math/MathML">
          <apply>
            <divide/>
            <ci> mwd916ec36_65a4_4ea7_b816_183309870a29 </ci>
            <ci> mwd9f67bde_a011_4a71_b833_b9535f0430f4 </ci>
          </apply>
        </math>
      </assignmentRule>
      <assignmentRule variable="mw41abd519_a0c8_4f95_94e5_559901e86ebd">
        <math xmlns="http://www.w3.org/1998/Math/MathML">
          <apply>
            <times/>
            <ci> mw3c9f02a4_89d7_4f07_a512_75fdd4ea87a3 </ci>
            <apply>
              <divide/>
              <ci> mw807a3d5c_d690_4480_9dcc_553576b96fa7 </ci>
              <ci> mw2a1ebfdc_0e40_49e2_b6dd_7a8af9f51e26 </ci>
            </apply>
          </apply>
        </math>
      </assignmentRule>
      <assignmentRule variable="mw67082bf8_37a1_46cc_8b4a_9e401bc1f6a7">
        <math xmlns="http://www.w3.org/1998/Math/MathML">
          <apply>
            <times/>
            <apply>
              <divide/>
              <apply>
                <plus/>
                <ci> mw24e4fda3_11a5_4084_9cca_23a22f8c687d </ci>
                <ci> mw45974493_82a1_4dd8_ade7_18fd7fd69edf </ci>
              </apply>
              <apply>
                <plus/>
                <ci> mwc7b4309f_1c48_41ab_83c3_201eef898f29 </ci>
                <ci> mw60cf275a_0f7a_4842_a14e_de4164e8b349 </ci>
                <apply>
                  <times/>
                  <cn type="e-notation"> 1 <sep/> -100 </cn>
                  <ci> mwedcb4af9_2cfb_408d_804f_62bed55f440e </ci>
                </apply>
              </apply>
            </apply>
            <apply>
              <gt/>
              <apply>
                <plus/>
                <ci> mwc7b4309f_1c48_41ab_83c3_201eef898f29 </ci>
                <ci> mw60cf275a_0f7a_4842_a14e_de4164e8b349 </ci>
              </apply>
              <cn type="integer"> 0 </cn>
            </apply>
          </apply>
        </math>
      </assignmentRule>
      <assignmentRule variable="mw305a3b23_3edf_49ec_a933_dd04c72a9081">
        <math xmlns="http://www.w3.org/1998/Math/MathML">
          <apply>
            <minus/>
            <ci> mw1db8e1d4_cfee_4d9c_a51a_29d9f58299d2 </ci>
            <ci> mw1644d2f7_ee32_439a_b79d_64c49448b981 </ci>
          </apply>
        </math>
      </assignmentRule>
      <assignmentRule variable="mw03f1e756_30f3_4ea3_888c_19454f6509b4">
        <math xmlns="http://www.w3.org/1998/Math/MathML">
          <apply>
            <minus/>
            <ci> mw1db8e1d4_cfee_4d9c_a51a_29d9f58299d2 </ci>
            <ci> mw79d00b15_c06c_4cae_923e_f161f50a408e </ci>
          </apply>
        </math>
      </assignmentRule>
      <assignmentRule variable="mwf55f14ed_eb6d_432c_83dc_f2a36dc9edfe">
        <math xmlns="http://www.w3.org/1998/Math/MathML">
          <apply>
            <minus/>
            <ci> mw731aad7b_838a_4fe1_a505_6e532535721a </ci>
            <ci> mw26332aa5_879f_4ef9_81ce_67531cdfa9f1 </ci>
          </apply>
        </math>
      </assignmentRule>
      <assignmentRule variable="mw4175bab1_d47f_4a6c_98de_18d759feed30">
        <math xmlns="http://www.w3.org/1998/Math/MathML">
          <apply>
            <times/>
            <apply>
              <minus/>
              <apply>
                <minus/>
                <apply>
                  <divide/>
                  <apply>
                    <times/>
                    <ci> mw404d2f8c_d89d_453a_a458_b37c888ef0b4 </ci>
                    <ci> mwc304ffac_63cf_41f6_90d1_1b7631ea5a0d </ci>
                  </apply>
                  <cn type="integer"> 100 </cn>
                </apply>
                <ci> mw1644d2f7_ee32_439a_b79d_64c49448b981 </ci>
              </apply>
              <ci> mw26332aa5_879f_4ef9_81ce_67531cdfa9f1 </ci>
            </apply>
            <apply>
              <minus/>
              <cn type="integer"> 1 </cn>
              <ci> mw367666c9_6c27_47bc_ae74_74c1c143fb17 </ci>
            </apply>
          </apply>
        </math>
      </assignmentRule>
      <assignmentRule variable="mw026c2e1d_8cf5_4a13_8a64_70fa72695b35">
        <math xmlns="http://www.w3.org/1998/Math/MathML">
          <apply>
            <minus/>
            <apply>
              <divide/>
              <apply>
                <times/>
                <ci> mw404d2f8c_d89d_453a_a458_b37c888ef0b4 </ci>
                <ci> mw8f1e10d9_cd9e_4868_b311_4ff17ae06b19 </ci>
              </apply>
              <cn type="integer"> 100 </cn>
            </apply>
            <ci> mw79d00b15_c06c_4cae_923e_f161f50a408e </ci>
          </apply>
        </math>
      </assignmentRule>
      <assignmentRule variable="mw8c3fc769_6474_4613_b972_feee949c844c">
        <math xmlns="http://www.w3.org/1998/Math/MathML">
          <apply>
            <plus/>
            <ci> mw46fd7763_6e25_459b_9750_31bc66de22eb </ci>
            <ci> mw28bc0cc0_16dc_4e83_9081_737ad989097e </ci>
            <ci> mw8fbc53f0_a575_4b68_b448_2ace7471ed71 </ci>
          </apply>
        </math>
      </assignmentRule>
      <assignmentRule variable="mw28bc0cc0_16dc_4e83_9081_737ad989097e">
        <math xmlns="http://www.w3.org/1998/Math/MathML">
          <apply>
            <plus/>
            <ci> mw1db8e1d4_cfee_4d9c_a51a_29d9f58299d2 </ci>
            <ci> mw09cd57cb_9139_43fd_a445_2f184000418b </ci>
          </apply>
        </math>
      </assignmentRule>
      <assignmentRule variable="mw1dc8fe89_2837_4977_bb6e_3d3122550e6a">
        <math xmlns="http://www.w3.org/1998/Math/MathML">
          <apply>
            <times/>
            <cn type="integer"> 208000 </cn>
            <ci> mw01bd01d3_3d6d_4682_8312_fd27943c67a8 </ci>
          </apply>
        </math>
      </assignmentRule>
      <assignmentRule variable="mwe6f1023c_65a8_4ab3_a458_aa977da11925">
        <math xmlns="http://www.w3.org/1998/Math/MathML">
          <apply>
            <times/>
            <cn type="integer"> 130000 </cn>
            <ci> mw01bd01d3_3d6d_4682_8312_fd27943c67a8 </ci>
          </apply>
        </math>
      </assignmentRule>
      <assignmentRule variable="mw783749db_144a_4dee_9ad6_7f2bfe12c554">
        <math xmlns="http://www.w3.org/1998/Math/MathML">
          <apply>
            <times/>
            <ci> mwcab98b54_a26d_4b38_8f87_7d522d63347e </ci>
            <ci> mwa1fbf218_9de7_4abf_8a2c_35f366e9434a </ci>
          </apply>
        </math>
      </assignmentRule>
      <assignmentRule variable="mwc94d06d8_762e_4345_9169_7b9f22cc642f">
        <math xmlns="http://www.w3.org/1998/Math/MathML">
          <apply>
            <plus/>
            <ci> mw1db8e1d4_cfee_4d9c_a51a_29d9f58299d2 </ci>
            <ci> mw404d2f8c_d89d_453a_a458_b37c888ef0b4 </ci>
            <ci> mw4175bab1_d47f_4a6c_98de_18d759feed30 </ci>
            <ci> mw026c2e1d_8cf5_4a13_8a64_70fa72695b35 </ci>
            <ci> mw731aad7b_838a_4fe1_a505_6e532535721a </ci>
            <ci> mw22e23f9b_bcd7_4c56_a9c2_503f97efc5d4 </ci>
          </apply>
        </math>
      </assignmentRule>
      <assignmentRule variable="mwc304ffac_63cf_41f6_90d1_1b7631ea5a0d">
        <math xmlns="http://www.w3.org/1998/Math/MathML">
          <apply>
            <times/>
            <ci> mw8f1e10d9_cd9e_4868_b311_4ff17ae06b19 </ci>
            <ci> mw56606487_844c_4bd2_aa8b_9255a6aa6312 </ci>
          </apply>
        </math>
      </assignmentRule>
    </listOfRules>
    <listOfReactions>
      <reaction id="mw24c4f027_7ae2_4354_a236_4c7fd5b06a5d" reversible="false" fast="false">
        <listOfReactants>
          <speciesReference species="mw76f82404_516a_4a54_adc7_34bce76f124e" stoichiometry="1"/>
        </listOfReactants>
        <listOfProducts>
          <speciesReference species="mw141bd4bc_e6c4_40b3_af8a_b9d3ffa68afc" stoichiometry="1"/>
          <speciesReference species="mw76f82404_516a_4a54_adc7_34bce76f124e" stoichiometry="1"/>
        </listOfProducts>
        <kineticLaw>
          <math xmlns="http://www.w3.org/1998/Math/MathML">
            <apply>
              <times/>
              <ci> mw5546bb5f_f1e1_4fa8_a1e7_59b27cbba5b7 </ci>
              <apply>
                <divide/>
                <ci> mw2eb1705c_fdec_4dd1_ab5c_0dfa4eb7c8c7 </ci>
                <ci> mw08daf93e_a186_413b_953e_7a7c9ac18c46 </ci>
              </apply>
              <apply>
                <divide/>
                <ci> mw82415f40_9ab2_437a_b34f_88b7018b840d </ci>
                <ci> mw9576fa43_eed7_4fca_a861_0892cfcb4822 </ci>
              </apply>
            </apply>
          </math>
        </kineticLaw>
      </reaction>
      <reaction id="mw1bc18702_5e24_426f_b5a2_84d5173439dc" reversible="false" fast="false">
        <listOfReactants>
          <speciesReference species="mw141bd4bc_e6c4_40b3_af8a_b9d3ffa68afc" stoichiometry="1"/>
        </listOfReactants>
        <kineticLaw>
          <math xmlns="http://www.w3.org/1998/Math/MathML">
            <apply>
              <times/>
              <ci> mw5546bb5f_f1e1_4fa8_a1e7_59b27cbba5b7 </ci>
              <apply>
                <plus/>
                <ci> mw141bd4bc_e6c4_40b3_af8a_b9d3ffa68afc </ci>
                <ci> mwd48afd43_1139_45f3_816b_79723558e656 </ci>
                <ci> mwab345b27_6c4f_416a_a2a9_d8603ea23000 </ci>
              </apply>
            </apply>
          </math>
        </kineticLaw>
      </reaction>
      <reaction id="mw84adaf96_5412_44f9_825e_cd5f090c07e6" name="Priming  2" reversible="false" fast="false">
        <listOfReactants>
          <speciesReference species="mwfdad0e7c_43a9_46f8_8532_48f80168e8a8" stoichiometry="1"/>
        </listOfReactants>
        <listOfProducts>
          <speciesReference species="mwb1201020_d87a_4d45_8494_11444033a4ab" stoichiometry="1"/>
        </listOfProducts>
        <kineticLaw>
          <math xmlns="http://www.w3.org/1998/Math/MathML">
            <apply>
              <times/>
              <ci> mw1b36302c_0012_4bc5_83ec_f93e9ee4efed </ci>
              <ci> mwfdad0e7c_43a9_46f8_8532_48f80168e8a8 </ci>
              <apply>
                <minus/>
                <cn type="integer"> 1 </cn>
                <ci> mw82ba525d_034a_4e9d_9cf5_9d0b695f8c5a </ci>
              </apply>
              <ci> mw46be3e2a_e4cb_4be0_b92c_4608bbf51918 </ci>
              <apply>
                <divide/>
                <ci> mw82415f40_9ab2_437a_b34f_88b7018b840d </ci>
                <apply>
                  <plus/>
                  <ci> mw82415f40_9ab2_437a_b34f_88b7018b840d </ci>
                  <apply>
                    <times/>
                    <ci> mwfdad0e7c_43a9_46f8_8532_48f80168e8a8 </ci>
                    <ci> mw3608b3ca_788e_477e_a484_58aff6db2df4 </ci>
                  </apply>
                  <apply>
                    <times/>
                    <cn> 0.001 </cn>
                    <ci> mwedcb4af9_2cfb_408d_804f_62bed55f440e </ci>
                  </apply>
                </apply>
              </apply>
            </apply>
          </math>
        </kineticLaw>
      </reaction>
      <reaction id="mw61808f3d_0ec4_4aca_a821_46a9e6affca7" name="Phase1_Priming" reversible="false" fast="false">
        <listOfReactants>
          <speciesReference species="mwd44a7c21_785c_4bf1_ba35_f1b6429ee28a" stoichiometry="1"/>
        </listOfReactants>
        <listOfProducts>
          <speciesReference species="mw51813398_8a29_4530_ae70_0031c174174d" stoichiometry="1"/>
        </listOfProducts>
        <kineticLaw>
          <math xmlns="http://www.w3.org/1998/Math/MathML">
            <apply>
              <times/>
              <ci> mw1a6a1471_1a5c_4aa4_8b17_a1e242c59299 </ci>
              <ci> mwd44a7c21_785c_4bf1_ba35_f1b6429ee28a </ci>
              <ci> mwe192b607_d607_43c2_b2a9_2d2e5ac35819 </ci>
              <ci> mw48345e49_d3a7_45a7_86c1_ddd96b443ecf </ci>
            </apply>
          </math>
        </kineticLaw>
      </reaction>
      <reaction id="mw0149494e_19b0_44c5_a312_cf265ec66e62" reversible="false" fast="false">
        <listOfProducts>
          <speciesReference species="mwb1201020_d87a_4d45_8494_11444033a4ab" stoichiometry="1"/>
        </listOfProducts>
        <kineticLaw>
          <math xmlns="http://www.w3.org/1998/Math/MathML">
            <apply>
              <times/>
              <ci> mwb1201020_d87a_4d45_8494_11444033a4ab </ci>
              <ci> mw5a266f74_0b0a_41f7_8ab1_845e92fff5c8 </ci>
            </apply>
          </math>
        </kineticLaw>
      </reaction>
      <reaction id="mw224591b3_e56d_48db_b621_314d75c149fd" name="CTLA4_Infusion" reversible="false" fast="false">
        <listOfProducts>
          <speciesReference species="mwe67085e2_6602_4051_a865_76c9fcb4f3d6" stoichiometry="1"/>
        </listOfProducts>
        <kineticLaw>
          <math xmlns="http://www.w3.org/1998/Math/MathML">
            <apply>
              <times/>
              <apply>
                <divide/>
                <apply>
                  <divide/>
                  <apply>
                    <times/>
                    <ci> mw9c24a70d_1c9f_4f48_96b5_45775d1ea717 </ci>
                    <ci> mw0b7246f1_888f_4951_bb54_d4be6d8de666 </ci>
                    <ci> mw90f095b2_2edf_4774_b444_6ecc8e35f1f8 </ci>
                  </apply>
                  <ci> mw5b3cc0ed_c58d_4781_9e81_cec73847310e </ci>
                </apply>
                <ci> mw3000275c_2645_44d2_9307_d9e7cc2f93c7 </ci>
              </apply>
              <ci> mw3000275c_2645_44d2_9307_d9e7cc2f93c7 </ci>
            </apply>
          </math>
        </kineticLaw>
      </reaction>
      <reaction id="mw49dd5e22_9744_4751_a99c_d6b63708d819" name="CTLA4_Elim" reversible="false" fast="false">
        <listOfReactants>
          <speciesReference species="mwe67085e2_6602_4051_a865_76c9fcb4f3d6" stoichiometry="1"/>
        </listOfReactants>
        <kineticLaw>
          <math xmlns="http://www.w3.org/1998/Math/MathML">
            <apply>
              <times/>
              <ci> mwbf8387b9_b3e0_49ce_9e0a_27a5208bb034 </ci>
              <ci> mwe67085e2_6602_4051_a865_76c9fcb4f3d6 </ci>
            </apply>
          </math>
        </kineticLaw>
      </reaction>
      <reaction id="mwa23f81ec_b393_4424_a844_386bb7410176" name="CTLA4_Blood_and_P" reversible="true" fast="false">
        <listOfReactants>
          <speciesReference species="mwe67085e2_6602_4051_a865_76c9fcb4f3d6" stoichiometry="1"/>
        </listOfReactants>
        <listOfProducts>
          <speciesReference species="mw649a8488_f59e_4367_8afa_3aff465fd708" stoichiometry="1"/>
        </listOfProducts>
        <kineticLaw>
          <math xmlns="http://www.w3.org/1998/Math/MathML">
            <apply>
              <minus/>
              <apply>
                <times/>
                <apply>
                  <divide/>
                  <apply>
                    <times/>
                    <ci> mwcffe3869_a758_4da5_b045_0002cc7776ee </ci>
                    <ci> mwdabbefb3_16eb_4117_8591_b79a12f719c2 </ci>
                  </apply>
                  <ci> mw5edb1f0a_15cf_4352_b330_5f8efc8841ac </ci>
                </apply>
                <ci> mwe67085e2_6602_4051_a865_76c9fcb4f3d6 </ci>
                <ci> mw94a6bb9c_81e5_4cf6_a55b_3ed95c51399f </ci>
              </apply>
              <apply>
                <times/>
                <apply>
                  <divide/>
                  <apply>
                    <times/>
                    <ci> mwcffe3869_a758_4da5_b045_0002cc7776ee </ci>
                    <ci> mwdabbefb3_16eb_4117_8591_b79a12f719c2 </ci>
                  </apply>
                  <ci> mwba2739d5_de9a_4574_ac38_331ff941c6a9 </ci>
                </apply>
                <ci> mw649a8488_f59e_4367_8afa_3aff465fd708 </ci>
                <ci> mw94a6bb9c_81e5_4cf6_a55b_3ed95c51399f </ci>
              </apply>
            </apply>
          </math>
        </kineticLaw>
      </reaction>
      <reaction id="mw0fe78764_88ed_44bd_8188_4ec622df7390" name="NT_migrate_out_of_TDLN" reversible="false" fast="false">
        <listOfReactants>
          <speciesReference species="mwd44a7c21_785c_4bf1_ba35_f1b6429ee28a" stoichiometry="1"/>
        </listOfReactants>
        <kineticLaw>
          <math xmlns="http://www.w3.org/1998/Math/MathML">
            <apply>
              <times/>
              <ci> mw68ce08e2_182f_452f_911a_2553a4baa67c </ci>
              <ci> mwd44a7c21_785c_4bf1_ba35_f1b6429ee28a </ci>
            </apply>
          </math>
        </kineticLaw>
      </reaction>
      <reaction id="mwad292a93_1a44_45fd_bb1e_11969b722b33" name="NT_migrate_into_TDLN" reversible="false" fast="false">
        <listOfProducts>
          <speciesReference species="mwd44a7c21_785c_4bf1_ba35_f1b6429ee28a" stoichiometry="1"/>
        </listOfProducts>
        <kineticLaw>
          <math xmlns="http://www.w3.org/1998/Math/MathML">
            <apply>
              <times/>
              <ci> mw68ce08e2_182f_452f_911a_2553a4baa67c </ci>
              <ci> mw3c9f02a4_89d7_4f07_a512_75fdd4ea87a3 </ci>
            </apply>
          </math>
        </kineticLaw>
      </reaction>
      <reaction id="mwc63c5219_d4cc_4e2e_8e4c_5d141e4e139c" name="mAPC_Turnover" reversible="false" fast="false">
        <notes>
          <body xmlns="http://www.w3.org/1999/xhtml">Obtained from literature that mAPCs in the LNs turnover with a 2-3 days (relatively quickly).</body>
        </notes>
        <listOfReactants>
          <speciesReference species="mw47799661_034e_42f5_80c8_346864b1f1be" stoichiometry="1"/>
        </listOfReactants>
        <kineticLaw>
          <math xmlns="http://www.w3.org/1998/Math/MathML">
            <apply>
              <times/>
              <ci> mw8d3b4a0f_456c_4b38_ac6f_e30d3caa638d </ci>
              <ci> mw47799661_034e_42f5_80c8_346864b1f1be </ci>
            </apply>
          </math>
          <listOfParameters>
            <parameter id="mw8d3b4a0f_456c_4b38_ac6f_e30d3caa638d" name="kf_APC_turnover" value="0.462" units="MWDERIVEDUNIT_1__day" constant="true"/>
          </listOfParameters>
        </kineticLaw>
      </reaction>
      <reaction id="mw52fe3f1c_dfb8_4ec1_9fb5_a343a607b7d9" name="No_prolif" reversible="false" fast="false">
        <listOfReactants>
          <speciesReference species="mwfdad0e7c_43a9_46f8_8532_48f80168e8a8" stoichiometry="1"/>
        </listOfReactants>
        <listOfProducts>
          <speciesReference species="mw034e2c94_52de_4d0e_804d_6382d20965fa" stoichiometry="1"/>
        </listOfProducts>
        <kineticLaw>
          <math xmlns="http://www.w3.org/1998/Math/MathML">
            <apply>
              <times/>
              <ci> mwe31a9795_e4d0_4a37_a7b7_22d00b97809b </ci>
              <ci> mwfdad0e7c_43a9_46f8_8532_48f80168e8a8 </ci>
              <ci> mw82ba525d_034a_4e9d_9cf5_9d0b695f8c5a </ci>
            </apply>
          </math>
          <listOfParameters>
            <parameter id="mwe31a9795_e4d0_4a37_a7b7_22d00b97809b" name="kf_no_prolif" value="99.72" units="MWDERIVEDUNIT_1__day" constant="true"/>
          </listOfParameters>
        </kineticLaw>
      </reaction>
      <reaction id="mw95e23fb8_7273_43c8_8f41_484c6b46a7ad" name="Prolif_end" reversible="false" fast="false">
        <listOfReactants>
          <speciesReference species="mwb1201020_d87a_4d45_8494_11444033a4ab" stoichiometry="1"/>
        </listOfReactants>
        <listOfProducts>
          <speciesReference species="mwcab98b54_a26d_4b38_8f87_7d522d63347e" stoichiometry="1"/>
        </listOfProducts>
        <kineticLaw>
          <math xmlns="http://www.w3.org/1998/Math/MathML">
            <apply>
              <times/>
              <ci> mw63469cce_7c42_47db_ab4e_9cc9638ffdf5 </ci>
              <ci> mwb1201020_d87a_4d45_8494_11444033a4ab </ci>
            </apply>
          </math>
          <listOfParameters>
            <parameter id="mw63469cce_7c42_47db_ab4e_9cc9638ffdf5" name="kf_Prolif_end" value="15000" units="MWDERIVEDUNIT_1__day" constant="true"/>
          </listOfParameters>
        </kineticLaw>
      </reaction>
      <reaction id="mw85f04460_7581_461c_a074_a52b2ee859ab" name="CTLA4_Blood_and_T" reversible="true" fast="false">
        <listOfReactants>
          <speciesReference species="mwe67085e2_6602_4051_a865_76c9fcb4f3d6" stoichiometry="1"/>
        </listOfReactants>
        <listOfProducts>
          <speciesReference species="mw5c95df73_822a_4a3a_891b_132832c79f1b" stoichiometry="1"/>
        </listOfProducts>
        <kineticLaw>
          <math xmlns="http://www.w3.org/1998/Math/MathML">
            <apply>
              <minus/>
              <apply>
                <times/>
                <apply>
                  <divide/>
                  <apply>
                    <times/>
                    <ci> mwdf6f8672_a546_4803_a5ae_c103a546f394 </ci>
                    <ci> mw69071e60_191f_4bf2_9d68_ba616470162c </ci>
                  </apply>
                  <ci> mw5edb1f0a_15cf_4352_b330_5f8efc8841ac </ci>
                </apply>
                <ci> mwe67085e2_6602_4051_a865_76c9fcb4f3d6 </ci>
                <ci> mw9ad92649_65b8_4cc8_81bc_00d421fc64b2 </ci>
              </apply>
              <apply>
                <times/>
                <apply>
                  <divide/>
                  <apply>
                    <times/>
                    <ci> mwdf6f8672_a546_4803_a5ae_c103a546f394 </ci>
                    <ci> mw69071e60_191f_4bf2_9d68_ba616470162c </ci>
                  </apply>
                  <ci> mwf6a3c764_2778_4f92_944e_7a9768402e94 </ci>
                </apply>
                <ci> mw5c95df73_822a_4a3a_891b_132832c79f1b </ci>
                <ci> mw9ad92649_65b8_4cc8_81bc_00d421fc64b2 </ci>
              </apply>
            </apply>
          </math>
        </kineticLaw>
      </reaction>
      <reaction id="mw7fdc02ff_abbc_4655_bbcd_48d2b4e334dd" name="Priming1" reversible="false" fast="false">
        <listOfReactants>
          <speciesReference species="mw51813398_8a29_4530_ae70_0031c174174d" stoichiometry="1"/>
        </listOfReactants>
        <listOfProducts>
          <speciesReference species="mw173f73b4_4f3d_4033_b370_2024aed9b0aa" stoichiometry="1"/>
        </listOfProducts>
        <kineticLaw>
          <math xmlns="http://www.w3.org/1998/Math/MathML">
            <apply>
              <times/>
              <ci> mw979b141b_872a_4990_b2c2_3cc5f7869597 </ci>
              <ci> mw51813398_8a29_4530_ae70_0031c174174d </ci>
              <ci> mw46be3e2a_e4cb_4be0_b92c_4608bbf51918 </ci>
              <apply>
                <divide/>
                <ci> mw7995969f_31e6_4568_ba82_819afcfe2d1f </ci>
                <apply>
                  <plus/>
                  <ci> mw7995969f_31e6_4568_ba82_819afcfe2d1f </ci>
                  <apply>
                    <times/>
                    <ci> mw51813398_8a29_4530_ae70_0031c174174d </ci>
                    <ci> mw3608b3ca_788e_477e_a484_58aff6db2df4 </ci>
                  </apply>
                  <apply>
                    <times/>
                    <cn> 0.001 </cn>
                    <ci> mwedcb4af9_2cfb_408d_804f_62bed55f440e </ci>
                  </apply>
                </apply>
              </apply>
            </apply>
          </math>
        </kineticLaw>
      </reaction>
      <reaction id="mwcb129f36_b9de_4627_ae20_817fabd95bb4" name="Phase2_Priming" reversible="false" fast="false">
        <listOfReactants>
          <speciesReference species="mw173f73b4_4f3d_4033_b370_2024aed9b0aa" stoichiometry="1"/>
        </listOfReactants>
        <listOfProducts>
          <speciesReference species="mwfdad0e7c_43a9_46f8_8532_48f80168e8a8" stoichiometry="1"/>
        </listOfProducts>
        <kineticLaw>
          <math xmlns="http://www.w3.org/1998/Math/MathML">
            <apply>
              <times/>
              <ci> mw45fa0f63_0687_4859_b796_9850b08fdba3 </ci>
              <ci> mw173f73b4_4f3d_4033_b370_2024aed9b0aa </ci>
              <ci> mw96c9d6c9_8a75_445d_bc07_ee9703ba6476 </ci>
            </apply>
          </math>
          <listOfParameters>
            <parameter id="mw45fa0f63_0687_4859_b796_9850b08fdba3" name="kf_Phase2P" value="0.1155" units="MWDERIVEDUNIT_1__hour" constant="true"/>
          </listOfParameters>
        </kineticLaw>
      </reaction>
      <reaction id="mwcf5b3ad5_a980_41a7_a086_31c87b855904" name="Dissoc_P1" reversible="false" fast="false">
        <listOfReactants>
          <speciesReference species="mw51813398_8a29_4530_ae70_0031c174174d" stoichiometry="1"/>
        </listOfReactants>
        <listOfProducts>
          <speciesReference species="mwd44a7c21_785c_4bf1_ba35_f1b6429ee28a" stoichiometry="1"/>
        </listOfProducts>
        <kineticLaw>
          <math xmlns="http://www.w3.org/1998/Math/MathML">
            <apply>
              <times/>
              <ci> mw979b141b_872a_4990_b2c2_3cc5f7869597 </ci>
              <ci> mw51813398_8a29_4530_ae70_0031c174174d </ci>
              <apply>
                <minus/>
                <cn type="integer"> 1 </cn>
                <ci> mw46be3e2a_e4cb_4be0_b92c_4608bbf51918 </ci>
              </apply>
              <apply>
                <divide/>
                <ci> mw7995969f_31e6_4568_ba82_819afcfe2d1f </ci>
                <apply>
                  <plus/>
                  <ci> mw7995969f_31e6_4568_ba82_819afcfe2d1f </ci>
                  <apply>
                    <times/>
                    <ci> mw51813398_8a29_4530_ae70_0031c174174d </ci>
                    <ci> mw3608b3ca_788e_477e_a484_58aff6db2df4 </ci>
                  </apply>
                  <apply>
                    <times/>
                    <cn> 0.001 </cn>
                    <ci> mwedcb4af9_2cfb_408d_804f_62bed55f440e </ci>
                  </apply>
                </apply>
              </apply>
            </apply>
          </math>
        </kineticLaw>
      </reaction>
      <reaction id="mwad91c9f8_d304_4f60_9efb_f88387f04476" reversible="false" fast="false">
        <listOfReactants>
          <speciesReference species="mwb1201020_d87a_4d45_8494_11444033a4ab" stoichiometry="1"/>
        </listOfReactants>
        <kineticLaw>
          <math xmlns="http://www.w3.org/1998/Math/MathML">
            <apply>
              <times/>
              <ci> mwb1201020_d87a_4d45_8494_11444033a4ab </ci>
              <ci> mw6a6639e5_ee84_48b3_8bd0_984c717f68cb </ci>
            </apply>
          </math>
        </kineticLaw>
      </reaction>
      <reaction id="mw5d0e9640_5a59_49f5_879e_8c50a0066bbf" reversible="false" fast="false">
        <listOfReactants>
          <speciesReference species="mwd707aec9_9708_4fab_94e5_887603360809" stoichiometry="1"/>
        </listOfReactants>
        <kineticLaw>
          <math xmlns="http://www.w3.org/1998/Math/MathML">
            <apply>
              <times/>
              <ci> mw3c4ce01c_748e_46c5_8049_c6a679024b99 </ci>
              <apply>
                <plus/>
                <ci> mwd707aec9_9708_4fab_94e5_887603360809 </ci>
                <ci> mw39a15c9a_9509_445a_850b_de59f239214b </ci>
                <ci> mwc15e61f9_cb5d_4809_ac64_477c44efad19 </ci>
                <ci> mw17aacc07_fc12_49e7_ad07_d7ef2c45b067 </ci>
              </apply>
            </apply>
          </math>
        </kineticLaw>
      </reaction>
      <reaction id="mw18faf0f4_7b3a_48c9_9cb7_3fde32093712" reversible="false" fast="false">
        <listOfReactants>
          <speciesReference species="mw76f82404_516a_4a54_adc7_34bce76f124e" stoichiometry="1"/>
        </listOfReactants>
        <listOfProducts>
          <speciesReference species="mwd707aec9_9708_4fab_94e5_887603360809" stoichiometry="1"/>
          <speciesReference species="mw76f82404_516a_4a54_adc7_34bce76f124e" stoichiometry="1"/>
        </listOfProducts>
        <kineticLaw>
          <math xmlns="http://www.w3.org/1998/Math/MathML">
            <apply>
              <times/>
              <ci> mw3c4ce01c_748e_46c5_8049_c6a679024b99 </ci>
              <apply>
                <divide/>
                <ci> mw1c133df4_83d6_4712_aed6_1f134e009129 </ci>
                <ci> mw08daf93e_a186_413b_953e_7a7c9ac18c46 </ci>
              </apply>
              <apply>
                <divide/>
                <ci> mw82415f40_9ab2_437a_b34f_88b7018b840d </ci>
                <ci> mw9576fa43_eed7_4fca_a861_0892cfcb4822 </ci>
              </apply>
            </apply>
          </math>
        </kineticLaw>
      </reaction>
      <reaction id="mw64183e6c_4c53_4abc_ac4c_c9a7cc12ded8" reversible="false" fast="false">
        <listOfReactants>
          <speciesReference species="mw5c6e6c2e_58c4_4763_af52_e16fc43c80e5" stoichiometry="1"/>
        </listOfReactants>
        <kineticLaw>
          <math xmlns="http://www.w3.org/1998/Math/MathML">
            <apply>
              <times/>
              <ci> mw5546bb5f_f1e1_4fa8_a1e7_59b27cbba5b7 </ci>
              <apply>
                <plus/>
                <ci> mw5c6e6c2e_58c4_4763_af52_e16fc43c80e5 </ci>
                <ci> mw39a15c9a_9509_445a_850b_de59f239214b </ci>
                <ci> mwd48afd43_1139_45f3_816b_79723558e656 </ci>
                <ci> mwcf89165d_a02d_4e1c_9e6c_7e4930e8585e </ci>
              </apply>
            </apply>
          </math>
        </kineticLaw>
      </reaction>
      <reaction id="mw4b871fe8_9709_44a9_85dc_b7e19490af56" reversible="false" fast="false">
        <listOfReactants>
          <speciesReference species="mw82415f40_9ab2_437a_b34f_88b7018b840d" stoichiometry="1"/>
        </listOfReactants>
        <listOfProducts>
          <speciesReference species="mw5c6e6c2e_58c4_4763_af52_e16fc43c80e5" stoichiometry="1"/>
          <speciesReference species="mw82415f40_9ab2_437a_b34f_88b7018b840d" stoichiometry="1"/>
        </listOfProducts>
        <kineticLaw>
          <math xmlns="http://www.w3.org/1998/Math/MathML">
            <apply>
              <times/>
              <ci> mw5546bb5f_f1e1_4fa8_a1e7_59b27cbba5b7 </ci>
              <ci> mwc7b4309f_1c48_41ab_83c3_201eef898f29 </ci>
              <apply>
                <divide/>
                <ci> mw82415f40_9ab2_437a_b34f_88b7018b840d </ci>
                <apply>
                  <plus/>
                  <ci> mw47799661_034e_42f5_80c8_346864b1f1be </ci>
                  <apply>
                    <times/>
                    <cn type="e-notation"> 1 <sep/> -100 </cn>
                    <ci> mwedcb4af9_2cfb_408d_804f_62bed55f440e </ci>
                  </apply>
                </apply>
              </apply>
              <apply>
                <divide/>
                <cn type="integer"> 1 </cn>
                <ci> mw8cea4c85_4e81_4cb4_b788_11a4892d1239 </ci>
              </apply>
            </apply>
          </math>
        </kineticLaw>
      </reaction>
      <reaction id="mw5f555677_292f_41a7_b41f_eb4a73437cb4" reversible="false" fast="false">
        <listOfReactants>
          <speciesReference species="mw82415f40_9ab2_437a_b34f_88b7018b840d" stoichiometry="1"/>
        </listOfReactants>
        <listOfProducts>
          <speciesReference species="mw6ae4dda4_1206_46b1_affc_5aa90276bc6a" stoichiometry="1"/>
          <speciesReference species="mw82415f40_9ab2_437a_b34f_88b7018b840d" stoichiometry="1"/>
        </listOfProducts>
        <kineticLaw>
          <math xmlns="http://www.w3.org/1998/Math/MathML">
            <apply>
              <times/>
              <ci> mw5546bb5f_f1e1_4fa8_a1e7_59b27cbba5b7 </ci>
              <ci> mw60cf275a_0f7a_4842_a14e_de4164e8b349 </ci>
              <apply>
                <divide/>
                <ci> mw82415f40_9ab2_437a_b34f_88b7018b840d </ci>
                <apply>
                  <plus/>
                  <ci> mw47799661_034e_42f5_80c8_346864b1f1be </ci>
                  <apply>
                    <times/>
                    <cn type="e-notation"> 1 <sep/> -100 </cn>
                    <ci> mwedcb4af9_2cfb_408d_804f_62bed55f440e </ci>
                  </apply>
                </apply>
              </apply>
              <apply>
                <divide/>
                <cn type="integer"> 1 </cn>
                <ci> mw8cea4c85_4e81_4cb4_b788_11a4892d1239 </ci>
              </apply>
            </apply>
          </math>
        </kineticLaw>
      </reaction>
      <reaction id="mw22071501_a8ef_4ed7_aef3_fb38626f1bff" reversible="false" fast="false">
        <listOfReactants>
          <speciesReference species="mw6ae4dda4_1206_46b1_affc_5aa90276bc6a" stoichiometry="1"/>
        </listOfReactants>
        <kineticLaw>
          <math xmlns="http://www.w3.org/1998/Math/MathML">
            <apply>
              <times/>
              <ci> mw5546bb5f_f1e1_4fa8_a1e7_59b27cbba5b7 </ci>
              <apply>
                <plus/>
                <ci> mw6ae4dda4_1206_46b1_affc_5aa90276bc6a </ci>
                <ci> mwc15e61f9_cb5d_4809_ac64_477c44efad19 </ci>
                <ci> mwab345b27_6c4f_416a_a2a9_d8603ea23000 </ci>
              </apply>
            </apply>
          </math>
        </kineticLaw>
      </reaction>
      <reaction id="mwe73bd52b_b97c_4cd5_8e83_bd1783a03983" name="CD28_PNT-CD80_mAPC_binding" reversible="true" fast="false">
        <listOfReactants>
          <speciesReference species="mw141bd4bc_e6c4_40b3_af8a_b9d3ffa68afc" stoichiometry="1"/>
          <speciesReference species="mw5c6e6c2e_58c4_4763_af52_e16fc43c80e5" stoichiometry="1"/>
        </listOfReactants>
        <listOfProducts>
          <speciesReference species="mwd48afd43_1139_45f3_816b_79723558e656" stoichiometry="1"/>
        </listOfProducts>
        <kineticLaw>
          <math xmlns="http://www.w3.org/1998/Math/MathML">
            <apply>
              <minus/>
              <apply>
                <divide/>
                <apply>
                  <times/>
                  <ci> mwddd3a659_fe90_4c94_ac62_b9981a336dad </ci>
                  <ci> mw141bd4bc_e6c4_40b3_af8a_b9d3ffa68afc </ci>
                  <ci> mw5c6e6c2e_58c4_4763_af52_e16fc43c80e5 </ci>
                </apply>
                <ci> mw92b0e054_b006_4b66_8661_72336e5afd8f </ci>
              </apply>
              <apply>
                <times/>
                <ci> mw5d5b798f_876e_4798_b403_8a3beb8560a6 </ci>
                <ci> mwd48afd43_1139_45f3_816b_79723558e656 </ci>
              </apply>
            </apply>
          </math>
        </kineticLaw>
      </reaction>
      <reaction id="mw6c4a2a49_2d37_46d7_b18a_91edd4ca0b7c" name="CD28_PNT-CD86_mAPC_binding" reversible="true" fast="false">
        <listOfReactants>
          <speciesReference species="mw6ae4dda4_1206_46b1_affc_5aa90276bc6a" stoichiometry="1"/>
          <speciesReference species="mw141bd4bc_e6c4_40b3_af8a_b9d3ffa68afc" stoichiometry="1"/>
        </listOfReactants>
        <listOfProducts>
          <speciesReference species="mwab345b27_6c4f_416a_a2a9_d8603ea23000" stoichiometry="1"/>
        </listOfProducts>
        <kineticLaw>
          <math xmlns="http://www.w3.org/1998/Math/MathML">
            <apply>
              <minus/>
              <apply>
                <divide/>
                <apply>
                  <times/>
                  <ci> mw9dfc477a_95b9_4f23_bc28_69c0dcd95c76 </ci>
                  <ci> mw6ae4dda4_1206_46b1_affc_5aa90276bc6a </ci>
                  <ci> mw141bd4bc_e6c4_40b3_af8a_b9d3ffa68afc </ci>
                </apply>
                <ci> mw92b0e054_b006_4b66_8661_72336e5afd8f </ci>
              </apply>
              <apply>
                <times/>
                <ci> mwa4807d24_e3e5_4bff_a611_ff4661efeae6 </ci>
                <ci> mwab345b27_6c4f_416a_a2a9_d8603ea23000 </ci>
              </apply>
            </apply>
          </math>
        </kineticLaw>
      </reaction>
      <reaction id="mwbfd27b1a_8195_4564_a693_372caeef5658" name="CTLA4_PNT-CD80_mAPC_binding" reversible="true" fast="false">
        <listOfReactants>
          <speciesReference species="mw5c6e6c2e_58c4_4763_af52_e16fc43c80e5" stoichiometry="1"/>
          <speciesReference species="mwd707aec9_9708_4fab_94e5_887603360809" stoichiometry="1"/>
        </listOfReactants>
        <listOfProducts>
          <speciesReference species="mw39a15c9a_9509_445a_850b_de59f239214b" stoichiometry="1"/>
        </listOfProducts>
        <kineticLaw>
          <math xmlns="http://www.w3.org/1998/Math/MathML">
            <apply>
              <minus/>
              <apply>
                <divide/>
                <apply>
                  <times/>
                  <ci> mwa7e38d15_dfd7_4a08_aa61_f100056ad801 </ci>
                  <ci> mw5c6e6c2e_58c4_4763_af52_e16fc43c80e5 </ci>
                  <ci> mwd707aec9_9708_4fab_94e5_887603360809 </ci>
                </apply>
                <ci> mw92b0e054_b006_4b66_8661_72336e5afd8f </ci>
              </apply>
              <apply>
                <times/>
                <ci> mwbd64a4db_b78c_41e3_a196_8d826456721f </ci>
                <ci> mw39a15c9a_9509_445a_850b_de59f239214b </ci>
              </apply>
            </apply>
          </math>
        </kineticLaw>
      </reaction>
      <reaction id="mw02c438c1_ea6b_428a_ba19_d53dcc1cd153" name="CTLA4_PNT-CD86_mAPC_binding" reversible="true" fast="false">
        <listOfReactants>
          <speciesReference species="mw6ae4dda4_1206_46b1_affc_5aa90276bc6a" stoichiometry="1"/>
          <speciesReference species="mwd707aec9_9708_4fab_94e5_887603360809" stoichiometry="1"/>
        </listOfReactants>
        <listOfProducts>
          <speciesReference species="mwc15e61f9_cb5d_4809_ac64_477c44efad19" stoichiometry="1"/>
        </listOfProducts>
        <kineticLaw>
          <math xmlns="http://www.w3.org/1998/Math/MathML">
            <apply>
              <minus/>
              <apply>
                <divide/>
                <apply>
                  <times/>
                  <ci> mw0870e02d_124e_49d8_8b95_7061665f499c </ci>
                  <ci> mw6ae4dda4_1206_46b1_affc_5aa90276bc6a </ci>
                  <ci> mwd707aec9_9708_4fab_94e5_887603360809 </ci>
                </apply>
                <ci> mw92b0e054_b006_4b66_8661_72336e5afd8f </ci>
              </apply>
              <apply>
                <times/>
                <ci> mwba4f8545_107e_4aaf_b9d8_bde663f6f327 </ci>
                <ci> mwc15e61f9_cb5d_4809_ac64_477c44efad19 </ci>
              </apply>
            </apply>
          </math>
        </kineticLaw>
      </reaction>
      <reaction id="mw34ab0948_54c5_446d_b3f2_77772411b7a0" name="Transendo_PNT_CD80_CTLA4" reversible="false" fast="false">
        <listOfReactants>
          <speciesReference species="mw39a15c9a_9509_445a_850b_de59f239214b" stoichiometry="1"/>
        </listOfReactants>
        <kineticLaw>
          <math xmlns="http://www.w3.org/1998/Math/MathML">
            <apply>
              <times/>
              <ci> mw8df5c67d_745b_4a91_867a_1ee774612b6f </ci>
              <ci> mw39a15c9a_9509_445a_850b_de59f239214b </ci>
            </apply>
          </math>
        </kineticLaw>
      </reaction>
      <reaction id="mw18f161cf_1fda_4920_b059_db3df343bc43" name="Transendo_PNT_CD86_CTLA4" reversible="false" fast="false">
        <listOfReactants>
          <speciesReference species="mwc15e61f9_cb5d_4809_ac64_477c44efad19" stoichiometry="1"/>
        </listOfReactants>
        <kineticLaw>
          <math xmlns="http://www.w3.org/1998/Math/MathML">
            <apply>
              <times/>
              <ci> mw8df5c67d_745b_4a91_867a_1ee774612b6f </ci>
              <ci> mwc15e61f9_cb5d_4809_ac64_477c44efad19 </ci>
            </apply>
          </math>
        </kineticLaw>
      </reaction>
      <reaction id="mw83c97d1f_3300_4845_9be1_46ce216ea550" name="CTLA4mAb_CTLA4_binding" reversible="true" fast="false">
        <listOfReactants>
          <speciesReference species="mwe69b1024_9a40_4227_8e73_f81ce157c2bf" stoichiometry="1"/>
          <speciesReference species="mwd707aec9_9708_4fab_94e5_887603360809" stoichiometry="1"/>
        </listOfReactants>
        <listOfProducts>
          <speciesReference species="mw17aacc07_fc12_49e7_ad07_d7ef2c45b067" stoichiometry="1"/>
        </listOfProducts>
        <kineticLaw>
          <math xmlns="http://www.w3.org/1998/Math/MathML">
            <apply>
              <minus/>
              <apply>
                <times/>
                <ci> mw36856781_5429_47e9_a180_c9ef5dfd5454 </ci>
                <ci> mwe69b1024_9a40_4227_8e73_f81ce157c2bf </ci>
                <ci> mwd707aec9_9708_4fab_94e5_887603360809 </ci>
              </apply>
              <apply>
                <times/>
                <ci> mw8fbec8e1_044b_4b41_b9ab_9e7f9f11f459 </ci>
                <ci> mw17aacc07_fc12_49e7_ad07_d7ef2c45b067 </ci>
              </apply>
            </apply>
          </math>
        </kineticLaw>
      </reaction>
      <reaction id="mw3fe0e723_ac6b_4f5b_b353_26e400fce7a5" name="Transendo_PNT_Anti-CTLA4" reversible="false" fast="false">
        <listOfReactants>
          <speciesReference species="mw17aacc07_fc12_49e7_ad07_d7ef2c45b067" stoichiometry="1"/>
        </listOfReactants>
        <kineticLaw>
          <math xmlns="http://www.w3.org/1998/Math/MathML">
            <apply>
              <times/>
              <ci> mw8df5c67d_745b_4a91_867a_1ee774612b6f </ci>
              <ci> mw17aacc07_fc12_49e7_ad07_d7ef2c45b067 </ci>
            </apply>
          </math>
        </kineticLaw>
      </reaction>
      <reaction id="mwf3f386ec_b5e6_4b3a_b8b5_a2e9b7ad931f" reversible="false" fast="false">
        <listOfReactants>
          <speciesReference species="mw56da99a8_48c7_455b_a0b3_39325a7443f8" stoichiometry="1"/>
        </listOfReactants>
        <kineticLaw>
          <math xmlns="http://www.w3.org/1998/Math/MathML">
            <apply>
              <times/>
              <ci> mw5546bb5f_f1e1_4fa8_a1e7_59b27cbba5b7 </ci>
              <apply>
                <plus/>
                <ci> mw56da99a8_48c7_455b_a0b3_39325a7443f8 </ci>
                <ci> mw7859d580_88bf_4552_bada_1ac43a7d5e9f </ci>
                <ci> mw4236db4c_ddbf_4259_85de_a573e54854b2 </ci>
                <ci> mw905727a8_21af_40d4_b274_6ed7ca635374 </ci>
              </apply>
            </apply>
          </math>
        </kineticLaw>
      </reaction>
      <reaction id="mw3acf60ee_e427_4928_9c68_4aba09c38015" reversible="false" fast="false">
        <listOfReactants>
          <speciesReference species="mw82415f40_9ab2_437a_b34f_88b7018b840d" stoichiometry="1"/>
        </listOfReactants>
        <listOfProducts>
          <speciesReference species="mw56da99a8_48c7_455b_a0b3_39325a7443f8" stoichiometry="1"/>
          <speciesReference species="mw82415f40_9ab2_437a_b34f_88b7018b840d" stoichiometry="1"/>
        </listOfProducts>
        <kineticLaw>
          <math xmlns="http://www.w3.org/1998/Math/MathML">
            <apply>
              <times/>
              <ci> mw5546bb5f_f1e1_4fa8_a1e7_59b27cbba5b7 </ci>
              <ci> mw86a693c9_8467_49b7_b559_c85c264f78bc </ci>
              <apply>
                <divide/>
                <ci> mw82415f40_9ab2_437a_b34f_88b7018b840d </ci>
                <apply>
                  <plus/>
                  <ci> mw47799661_034e_42f5_80c8_346864b1f1be </ci>
                  <apply>
                    <times/>
                    <cn type="e-notation"> 1 <sep/> -100 </cn>
                    <ci> mwedcb4af9_2cfb_408d_804f_62bed55f440e </ci>
                  </apply>
                </apply>
              </apply>
              <apply>
                <divide/>
                <cn type="integer"> 1 </cn>
                <ci> mw8cea4c85_4e81_4cb4_b788_11a4892d1239 </ci>
              </apply>
            </apply>
          </math>
        </kineticLaw>
      </reaction>
      <reaction id="mwa072ada4_ea7f_4612_9972_03b25eff2560" reversible="false" fast="false">
        <listOfReactants>
          <speciesReference species="mw82415f40_9ab2_437a_b34f_88b7018b840d" stoichiometry="1"/>
        </listOfReactants>
        <listOfProducts>
          <speciesReference species="mw44b3c60c_389a_4d9b_aa22_f5bee3805c4c" stoichiometry="1"/>
          <speciesReference species="mw82415f40_9ab2_437a_b34f_88b7018b840d" stoichiometry="1"/>
        </listOfProducts>
        <kineticLaw>
          <math xmlns="http://www.w3.org/1998/Math/MathML">
            <apply>
              <times/>
              <ci> mw5546bb5f_f1e1_4fa8_a1e7_59b27cbba5b7 </ci>
              <ci> mw6f2f02af_56c9_447e_bee7_f51b8af84aa5 </ci>
              <apply>
                <divide/>
                <ci> mw82415f40_9ab2_437a_b34f_88b7018b840d </ci>
                <apply>
                  <plus/>
                  <ci> mw47799661_034e_42f5_80c8_346864b1f1be </ci>
                  <apply>
                    <times/>
                    <cn type="e-notation"> 1 <sep/> -100 </cn>
                    <ci> mwedcb4af9_2cfb_408d_804f_62bed55f440e </ci>
                  </apply>
                </apply>
              </apply>
              <apply>
                <divide/>
                <cn type="integer"> 1 </cn>
                <ci> mw8cea4c85_4e81_4cb4_b788_11a4892d1239 </ci>
              </apply>
            </apply>
          </math>
        </kineticLaw>
      </reaction>
      <reaction id="mw91eb2f80_2bef_4b40_9774_7af8e962867a" reversible="false" fast="false">
        <listOfReactants>
          <speciesReference species="mw44b3c60c_389a_4d9b_aa22_f5bee3805c4c" stoichiometry="1"/>
        </listOfReactants>
        <kineticLaw>
          <math xmlns="http://www.w3.org/1998/Math/MathML">
            <apply>
              <times/>
              <ci> mw5546bb5f_f1e1_4fa8_a1e7_59b27cbba5b7 </ci>
              <apply>
                <plus/>
                <ci> mw44b3c60c_389a_4d9b_aa22_f5bee3805c4c </ci>
                <ci> mwc206a895_31db_4c1a_85f6_aa1f38990083 </ci>
              </apply>
            </apply>
          </math>
        </kineticLaw>
      </reaction>
      <reaction id="mwce477599_c87b_47d6_a532_3e44b6ae57e8" reversible="false" fast="false">
        <listOfReactants>
          <speciesReference species="mw27c67d96_c139_48a1_bade_cc533cc4876d" stoichiometry="1"/>
        </listOfReactants>
        <kineticLaw>
          <math xmlns="http://www.w3.org/1998/Math/MathML">
            <apply>
              <times/>
              <ci> mw5546bb5f_f1e1_4fa8_a1e7_59b27cbba5b7 </ci>
              <apply>
                <plus/>
                <ci> mw27c67d96_c139_48a1_bade_cc533cc4876d </ci>
                <ci> mw91f701a1_6365_4bdc_8938_2a2687a71c3a </ci>
                <ci> mwe0e67461_b486_4bd8_9cf7_2344aca5c6ec </ci>
              </apply>
            </apply>
          </math>
        </kineticLaw>
      </reaction>
      <reaction id="mwa03a91a0_50e8_4828_8490_b71a780ad644" reversible="false" fast="false">
        <listOfReactants>
          <speciesReference species="mw82415f40_9ab2_437a_b34f_88b7018b840d" stoichiometry="1"/>
        </listOfReactants>
        <listOfProducts>
          <speciesReference species="mw27c67d96_c139_48a1_bade_cc533cc4876d" stoichiometry="1"/>
          <speciesReference species="mw82415f40_9ab2_437a_b34f_88b7018b840d" stoichiometry="1"/>
        </listOfProducts>
        <kineticLaw>
          <math xmlns="http://www.w3.org/1998/Math/MathML">
            <apply>
              <times/>
              <ci> mw5546bb5f_f1e1_4fa8_a1e7_59b27cbba5b7 </ci>
              <ci> mw55f8874e_de2b_49fc_ac77_6a06f78ed687 </ci>
              <apply>
                <divide/>
                <ci> mw82415f40_9ab2_437a_b34f_88b7018b840d </ci>
                <apply>
                  <plus/>
                  <ci> mw47799661_034e_42f5_80c8_346864b1f1be </ci>
                  <apply>
                    <times/>
                    <cn type="e-notation"> 1 <sep/> -100 </cn>
                    <ci> mwedcb4af9_2cfb_408d_804f_62bed55f440e </ci>
                  </apply>
                </apply>
              </apply>
              <apply>
                <divide/>
                <cn type="integer"> 1 </cn>
                <ci> mw8cea4c85_4e81_4cb4_b788_11a4892d1239 </ci>
              </apply>
            </apply>
          </math>
        </kineticLaw>
      </reaction>
      <reaction id="mw5f87de5f_c2a1_4843_8d87_c3c01b1d31b1" reversible="false" fast="false">
        <listOfReactants>
          <speciesReference species="mw76f82404_516a_4a54_adc7_34bce76f124e" stoichiometry="1"/>
        </listOfReactants>
        <listOfProducts>
          <speciesReference species="mw76f82404_516a_4a54_adc7_34bce76f124e" stoichiometry="1"/>
          <speciesReference species="mw3a85cdeb_46e0_40fc_811c_7ce14e894cd1" stoichiometry="1"/>
        </listOfProducts>
        <kineticLaw>
          <math xmlns="http://www.w3.org/1998/Math/MathML">
            <apply>
              <times/>
              <ci> mw5546bb5f_f1e1_4fa8_a1e7_59b27cbba5b7 </ci>
              <apply>
                <divide/>
                <apply>
                  <times/>
                  <ci> mwb0c16554_ff2d_4d63_9d9c_609b548e6403 </ci>
                  <ci> mwf97d0bd4_e23f_45e3_b6d9_9f2c2ac17d49 </ci>
                </apply>
                <ci> mw08daf93e_a186_413b_953e_7a7c9ac18c46 </ci>
              </apply>
              <apply>
                <divide/>
                <ci> mw82415f40_9ab2_437a_b34f_88b7018b840d </ci>
                <ci> mw9576fa43_eed7_4fca_a861_0892cfcb4822 </ci>
              </apply>
            </apply>
          </math>
        </kineticLaw>
      </reaction>
      <reaction id="mw2eafd7a7_fdce_422e_ba8d_132256de1c82" reversible="false" fast="false">
        <listOfReactants>
          <speciesReference species="mw3a85cdeb_46e0_40fc_811c_7ce14e894cd1" stoichiometry="1"/>
        </listOfReactants>
        <kineticLaw>
          <math xmlns="http://www.w3.org/1998/Math/MathML">
            <apply>
              <times/>
              <ci> mw5546bb5f_f1e1_4fa8_a1e7_59b27cbba5b7 </ci>
              <apply>
                <plus/>
                <ci> mw3a85cdeb_46e0_40fc_811c_7ce14e894cd1 </ci>
                <ci> mw8ffea593_58e9_4c45_ad27_4ad3db6e70f4 </ci>
                <ci> mwc206a895_31db_4c1a_85f6_aa1f38990083 </ci>
                <ci> mw4236db4c_ddbf_4259_85de_a573e54854b2 </ci>
              </apply>
            </apply>
          </math>
        </kineticLaw>
      </reaction>
      <reaction id="mw703b5542_1f17_4e7e_9845_95354b6c1fdf" reversible="false" fast="false">
        <listOfReactants>
          <speciesReference species="mw66923622_2464_483c_b1d0_92a7691b98f6" stoichiometry="1"/>
        </listOfReactants>
        <kineticLaw>
          <math xmlns="http://www.w3.org/1998/Math/MathML">
            <apply>
              <times/>
              <ci> mw5546bb5f_f1e1_4fa8_a1e7_59b27cbba5b7 </ci>
              <apply>
                <plus/>
                <ci> mw66923622_2464_483c_b1d0_92a7691b98f6 </ci>
                <ci> mw905727a8_21af_40d4_b274_6ed7ca635374 </ci>
              </apply>
            </apply>
          </math>
        </kineticLaw>
      </reaction>
      <reaction id="mw7cb29060_250b_48c8_9444_3f78d5c2acf7" reversible="false" fast="false">
        <listOfReactants>
          <speciesReference species="mw76f82404_516a_4a54_adc7_34bce76f124e" stoichiometry="1"/>
        </listOfReactants>
        <listOfProducts>
          <speciesReference species="mw66923622_2464_483c_b1d0_92a7691b98f6" stoichiometry="1"/>
          <speciesReference species="mw76f82404_516a_4a54_adc7_34bce76f124e" stoichiometry="1"/>
        </listOfProducts>
        <kineticLaw>
          <math xmlns="http://www.w3.org/1998/Math/MathML">
            <apply>
              <times/>
              <ci> mw5546bb5f_f1e1_4fa8_a1e7_59b27cbba5b7 </ci>
              <apply>
                <divide/>
                <apply>
                  <times/>
                  <ci> mw6507840b_6258_45d9_a33f_537554be77f8 </ci>
                  <ci> mwcabc146d_623b_4ed3_aba9_6a39ccebfc8a </ci>
                </apply>
                <ci> mw08daf93e_a186_413b_953e_7a7c9ac18c46 </ci>
              </apply>
              <apply>
                <divide/>
                <ci> mw82415f40_9ab2_437a_b34f_88b7018b840d </ci>
                <ci> mw9576fa43_eed7_4fca_a861_0892cfcb4822 </ci>
              </apply>
            </apply>
          </math>
        </kineticLaw>
      </reaction>
      <reaction id="mw59774f21_10e2_4cf2_9f41_15a155d41ce8" reversible="false" fast="false">
        <listOfReactants>
          <speciesReference species="mwcbdcbef7_9aa4_4c66_9886_358ea88da67b" stoichiometry="1"/>
        </listOfReactants>
        <kineticLaw>
          <math xmlns="http://www.w3.org/1998/Math/MathML">
            <apply>
              <times/>
              <ci> mw5546bb5f_f1e1_4fa8_a1e7_59b27cbba5b7 </ci>
              <apply>
                <plus/>
                <ci> mwcbdcbef7_9aa4_4c66_9886_358ea88da67b </ci>
                <ci> mw1f6e2134_15d0_495d_a8f8_aeca51419c93 </ci>
                <ci> mwcf89165d_a02d_4e1c_9e6c_7e4930e8585e </ci>
                <ci> mwe0e67461_b486_4bd8_9cf7_2344aca5c6ec </ci>
              </apply>
            </apply>
          </math>
        </kineticLaw>
      </reaction>
      <reaction id="mw440406ac_b99a_43dc_8540_c4b131bceaac" reversible="false" fast="false">
        <listOfReactants>
          <speciesReference species="mw76f82404_516a_4a54_adc7_34bce76f124e" stoichiometry="1"/>
        </listOfReactants>
        <listOfProducts>
          <speciesReference species="mw76f82404_516a_4a54_adc7_34bce76f124e" stoichiometry="1"/>
          <speciesReference species="mwcbdcbef7_9aa4_4c66_9886_358ea88da67b" stoichiometry="1"/>
        </listOfProducts>
        <kineticLaw>
          <math xmlns="http://www.w3.org/1998/Math/MathML">
            <apply>
              <times/>
              <ci> mw5546bb5f_f1e1_4fa8_a1e7_59b27cbba5b7 </ci>
              <apply>
                <divide/>
                <apply>
                  <times/>
                  <ci> mw09ff359c_f25d_4811_b150_7721c5c86101 </ci>
                  <ci> mw8c62f9aa_0e08_4e62_86b1_5de4ff6e6845 </ci>
                </apply>
                <ci> mw08daf93e_a186_413b_953e_7a7c9ac18c46 </ci>
              </apply>
              <apply>
                <divide/>
                <ci> mw82415f40_9ab2_437a_b34f_88b7018b840d </ci>
                <ci> mw9576fa43_eed7_4fca_a861_0892cfcb4822 </ci>
              </apply>
            </apply>
          </math>
        </kineticLaw>
      </reaction>
      <reaction id="mwe0bf9f74_f7da_4a6c_8531_960425f9c04b" name="CD80_PNT-PDL1_mAPC_binding" reversible="true" fast="false">
        <listOfReactants>
          <speciesReference species="mw66923622_2464_483c_b1d0_92a7691b98f6" stoichiometry="1"/>
          <speciesReference species="mw56da99a8_48c7_455b_a0b3_39325a7443f8" stoichiometry="1"/>
        </listOfReactants>
        <listOfProducts>
          <speciesReference species="mw905727a8_21af_40d4_b274_6ed7ca635374" stoichiometry="1"/>
        </listOfProducts>
        <kineticLaw>
          <math xmlns="http://www.w3.org/1998/Math/MathML">
            <apply>
              <minus/>
              <apply>
                <divide/>
                <apply>
                  <times/>
                  <ci> mw96d51e9a_496f_409d_b348_b3f066e9f649 </ci>
                  <ci> mw66923622_2464_483c_b1d0_92a7691b98f6 </ci>
                  <ci> mw56da99a8_48c7_455b_a0b3_39325a7443f8 </ci>
                </apply>
                <ci> mw92b0e054_b006_4b66_8661_72336e5afd8f </ci>
              </apply>
              <apply>
                <times/>
                <ci> mw3d32dae1_ca60_4c71_be9e_8c4ca9bfa954 </ci>
                <ci> mw905727a8_21af_40d4_b274_6ed7ca635374 </ci>
              </apply>
            </apply>
          </math>
        </kineticLaw>
      </reaction>
      <reaction id="mwfd477640_b583_43fd_85c7_02748acc2150" name="PDL1_PNT-CD80_mAPC_binding" reversible="true" fast="false">
        <listOfReactants>
          <speciesReference species="mw5c6e6c2e_58c4_4763_af52_e16fc43c80e5" stoichiometry="1"/>
          <speciesReference species="mwcbdcbef7_9aa4_4c66_9886_358ea88da67b" stoichiometry="1"/>
        </listOfReactants>
        <listOfProducts>
          <speciesReference species="mwcf89165d_a02d_4e1c_9e6c_7e4930e8585e" stoichiometry="1"/>
        </listOfProducts>
        <kineticLaw>
          <math xmlns="http://www.w3.org/1998/Math/MathML">
            <apply>
              <minus/>
              <apply>
                <divide/>
                <apply>
                  <times/>
                  <ci> mw96d51e9a_496f_409d_b348_b3f066e9f649 </ci>
                  <ci> mw5c6e6c2e_58c4_4763_af52_e16fc43c80e5 </ci>
                  <ci> mwcbdcbef7_9aa4_4c66_9886_358ea88da67b </ci>
                </apply>
                <ci> mw92b0e054_b006_4b66_8661_72336e5afd8f </ci>
              </apply>
              <apply>
                <times/>
                <ci> mw3d32dae1_ca60_4c71_be9e_8c4ca9bfa954 </ci>
                <ci> mwcf89165d_a02d_4e1c_9e6c_7e4930e8585e </ci>
              </apply>
            </apply>
          </math>
        </kineticLaw>
      </reaction>
      <reaction id="mw4e34c946_75bb_465f_bad9_06ae833df3dc" name="PDL1_PNT-PD1_mAPC_binding" reversible="true" fast="false">
        <listOfReactants>
          <speciesReference species="mwcbdcbef7_9aa4_4c66_9886_358ea88da67b" stoichiometry="1"/>
          <speciesReference species="mw27c67d96_c139_48a1_bade_cc533cc4876d" stoichiometry="1"/>
        </listOfReactants>
        <listOfProducts>
          <speciesReference species="mwe0e67461_b486_4bd8_9cf7_2344aca5c6ec" stoichiometry="1"/>
        </listOfProducts>
        <kineticLaw>
          <math xmlns="http://www.w3.org/1998/Math/MathML">
            <apply>
              <minus/>
              <apply>
                <divide/>
                <apply>
                  <times/>
                  <ci> mw23d1b2c9_c911_4763_83c7_fc4907d2fe87 </ci>
                  <ci> mwcbdcbef7_9aa4_4c66_9886_358ea88da67b </ci>
                  <ci> mw27c67d96_c139_48a1_bade_cc533cc4876d </ci>
                </apply>
                <ci> mw92b0e054_b006_4b66_8661_72336e5afd8f </ci>
              </apply>
              <apply>
                <times/>
                <ci> mw091c27d6_7d83_4018_9f10_dff7e0a21899 </ci>
                <ci> mwe0e67461_b486_4bd8_9cf7_2344aca5c6ec </ci>
              </apply>
            </apply>
          </math>
        </kineticLaw>
      </reaction>
      <reaction id="mwc0dd5d35_f5ad_4839_a382_c2b922b1adcb" name="PD1_PNT-PDL2_mAPC_binding" reversible="true" fast="false">
        <listOfReactants>
          <speciesReference species="mw44b3c60c_389a_4d9b_aa22_f5bee3805c4c" stoichiometry="1"/>
          <speciesReference species="mw3a85cdeb_46e0_40fc_811c_7ce14e894cd1" stoichiometry="1"/>
        </listOfReactants>
        <listOfProducts>
          <speciesReference species="mwc206a895_31db_4c1a_85f6_aa1f38990083" stoichiometry="1"/>
        </listOfProducts>
        <kineticLaw>
          <math xmlns="http://www.w3.org/1998/Math/MathML">
            <apply>
              <minus/>
              <apply>
                <divide/>
                <apply>
                  <times/>
                  <ci> mwbcc7eef5_df7c_4683_9dc1_98ccf46926b4 </ci>
                  <ci> mw44b3c60c_389a_4d9b_aa22_f5bee3805c4c </ci>
                  <ci> mw3a85cdeb_46e0_40fc_811c_7ce14e894cd1 </ci>
                </apply>
                <ci> mw92b0e054_b006_4b66_8661_72336e5afd8f </ci>
              </apply>
              <apply>
                <times/>
                <ci> mw10f2a91c_8a75_4117_8e8e_353bb2094d0c </ci>
                <ci> mwc206a895_31db_4c1a_85f6_aa1f38990083 </ci>
              </apply>
            </apply>
          </math>
        </kineticLaw>
      </reaction>
      <reaction id="mw7ae6d144_a065_4d5f_9435_c21386863b47" name="PD1_PNT-PDL1_mAPC_binding" reversible="true" fast="false">
        <listOfReactants>
          <speciesReference species="mw3a85cdeb_46e0_40fc_811c_7ce14e894cd1" stoichiometry="1"/>
          <speciesReference species="mw56da99a8_48c7_455b_a0b3_39325a7443f8" stoichiometry="1"/>
        </listOfReactants>
        <listOfProducts>
          <speciesReference species="mw4236db4c_ddbf_4259_85de_a573e54854b2" stoichiometry="1"/>
        </listOfProducts>
        <kineticLaw>
          <math xmlns="http://www.w3.org/1998/Math/MathML">
            <apply>
              <minus/>
              <apply>
                <divide/>
                <apply>
                  <times/>
                  <ci> mw23d1b2c9_c911_4763_83c7_fc4907d2fe87 </ci>
                  <ci> mw3a85cdeb_46e0_40fc_811c_7ce14e894cd1 </ci>
                  <ci> mw56da99a8_48c7_455b_a0b3_39325a7443f8 </ci>
                </apply>
                <ci> mw92b0e054_b006_4b66_8661_72336e5afd8f </ci>
              </apply>
              <apply>
                <times/>
                <ci> mw091c27d6_7d83_4018_9f10_dff7e0a21899 </ci>
                <ci> mw4236db4c_ddbf_4259_85de_a573e54854b2 </ci>
              </apply>
            </apply>
          </math>
        </kineticLaw>
      </reaction>
      <reaction id="mwf9c6ad6c_4957_44c3_8aa7_21a66a5852d5" name="PNT_Int_PDL1-PDL1mAb_binding" reversible="true" fast="false">
        <listOfReactants>
          <speciesReference species="mw868477be_6a1c_46c9_a451_62e140682e62" stoichiometry="1"/>
          <speciesReference species="mwcbdcbef7_9aa4_4c66_9886_358ea88da67b" stoichiometry="1"/>
        </listOfReactants>
        <listOfProducts>
          <speciesReference species="mw1f6e2134_15d0_495d_a8f8_aeca51419c93" stoichiometry="1"/>
        </listOfProducts>
        <kineticLaw>
          <math xmlns="http://www.w3.org/1998/Math/MathML">
            <apply>
              <minus/>
              <apply>
                <times/>
                <ci> mw2a80ffcf_e7be_46aa_8e34_8b09e5c9d4b5 </ci>
                <ci> mw868477be_6a1c_46c9_a451_62e140682e62 </ci>
                <ci> mwcbdcbef7_9aa4_4c66_9886_358ea88da67b </ci>
              </apply>
              <apply>
                <times/>
                <ci> mwdd003ecd_165d_4f05_abe3_9072260d928a </ci>
                <ci> mw1f6e2134_15d0_495d_a8f8_aeca51419c93 </ci>
              </apply>
            </apply>
          </math>
        </kineticLaw>
      </reaction>
      <reaction id="mwe1403304_2a0f_4635_989b_bfab9ed45acf" name="mAPC_Int_P2_PDL1-PDL1_mab_binding" reversible="true" fast="false">
        <listOfReactants>
          <speciesReference species="mw868477be_6a1c_46c9_a451_62e140682e62" stoichiometry="1"/>
          <speciesReference species="mw56da99a8_48c7_455b_a0b3_39325a7443f8" stoichiometry="1"/>
        </listOfReactants>
        <listOfProducts>
          <speciesReference species="mw7859d580_88bf_4552_bada_1ac43a7d5e9f" stoichiometry="1"/>
        </listOfProducts>
        <kineticLaw>
          <math xmlns="http://www.w3.org/1998/Math/MathML">
            <apply>
              <minus/>
              <apply>
                <times/>
                <ci> mw2a80ffcf_e7be_46aa_8e34_8b09e5c9d4b5 </ci>
                <ci> mw868477be_6a1c_46c9_a451_62e140682e62 </ci>
                <ci> mw56da99a8_48c7_455b_a0b3_39325a7443f8 </ci>
              </apply>
              <apply>
                <times/>
                <ci> mwdd003ecd_165d_4f05_abe3_9072260d928a </ci>
                <ci> mw7859d580_88bf_4552_bada_1ac43a7d5e9f </ci>
              </apply>
            </apply>
          </math>
        </kineticLaw>
      </reaction>
      <reaction id="mw6f57beb9_4ef6_43c5_ad96_2f3e4eaf1dbb" name="PNT_Int_PD1-PD1mAb_binding" reversible="true" fast="false">
        <listOfReactants>
          <speciesReference species="mw3a85cdeb_46e0_40fc_811c_7ce14e894cd1" stoichiometry="1"/>
          <speciesReference species="mw69039334_62c3_47a0_9c4d_1568ff613b68" stoichiometry="1"/>
        </listOfReactants>
        <listOfProducts>
          <speciesReference species="mw8ffea593_58e9_4c45_ad27_4ad3db6e70f4" stoichiometry="1"/>
        </listOfProducts>
        <kineticLaw>
          <math xmlns="http://www.w3.org/1998/Math/MathML">
            <apply>
              <minus/>
              <apply>
                <times/>
                <ci> mw56fb8f47_5064_4291_b53d_73773e882deb </ci>
                <ci> mw3a85cdeb_46e0_40fc_811c_7ce14e894cd1 </ci>
                <ci> mw69039334_62c3_47a0_9c4d_1568ff613b68 </ci>
              </apply>
              <apply>
                <times/>
                <ci> mwc6cf20f8_e146_4bd8_b2ac_b12cc5c3d4e3 </ci>
                <ci> mw8ffea593_58e9_4c45_ad27_4ad3db6e70f4 </ci>
              </apply>
            </apply>
          </math>
        </kineticLaw>
      </reaction>
      <reaction id="mwaab9bf0d_8feb_4add_a39b_24ba1b5661ed" name="mAPC_Int_P2_PD1-PD1mAb_binding" reversible="true" fast="false">
        <listOfReactants>
          <speciesReference species="mw27c67d96_c139_48a1_bade_cc533cc4876d" stoichiometry="1"/>
          <speciesReference species="mw69039334_62c3_47a0_9c4d_1568ff613b68" stoichiometry="1"/>
        </listOfReactants>
        <listOfProducts>
          <speciesReference species="mw91f701a1_6365_4bdc_8938_2a2687a71c3a" stoichiometry="1"/>
        </listOfProducts>
        <kineticLaw>
          <math xmlns="http://www.w3.org/1998/Math/MathML">
            <apply>
              <minus/>
              <apply>
                <times/>
                <ci> mw56fb8f47_5064_4291_b53d_73773e882deb </ci>
                <ci> mw27c67d96_c139_48a1_bade_cc533cc4876d </ci>
                <ci> mw69039334_62c3_47a0_9c4d_1568ff613b68 </ci>
              </apply>
              <apply>
                <times/>
                <ci> mwc6cf20f8_e146_4bd8_b2ac_b12cc5c3d4e3 </ci>
                <ci> mw91f701a1_6365_4bdc_8938_2a2687a71c3a </ci>
              </apply>
            </apply>
          </math>
        </kineticLaw>
      </reaction>
      <reaction id="mwe0e5f9c5_0cb9_4716_b997_dec4b40fb233" name="Dissoc_P2" reversible="false" fast="false">
        <listOfReactants>
          <speciesReference species="mwfdad0e7c_43a9_46f8_8532_48f80168e8a8" stoichiometry="1"/>
        </listOfReactants>
        <listOfProducts>
          <speciesReference species="mw173f73b4_4f3d_4033_b370_2024aed9b0aa" stoichiometry="1"/>
        </listOfProducts>
        <kineticLaw>
          <math xmlns="http://www.w3.org/1998/Math/MathML">
            <apply>
              <times/>
              <ci> mw1b36302c_0012_4bc5_83ec_f93e9ee4efed </ci>
              <ci> mwfdad0e7c_43a9_46f8_8532_48f80168e8a8 </ci>
              <apply>
                <minus/>
                <cn type="integer"> 1 </cn>
                <ci> mw46be3e2a_e4cb_4be0_b92c_4608bbf51918 </ci>
              </apply>
              <apply>
                <divide/>
                <ci> mw82415f40_9ab2_437a_b34f_88b7018b840d </ci>
                <apply>
                  <plus/>
                  <ci> mw82415f40_9ab2_437a_b34f_88b7018b840d </ci>
                  <apply>
                    <times/>
                    <ci> mwfdad0e7c_43a9_46f8_8532_48f80168e8a8 </ci>
                    <ci> mw3608b3ca_788e_477e_a484_58aff6db2df4 </ci>
                  </apply>
                  <apply>
                    <times/>
                    <cn> 0.001 </cn>
                    <ci> mwedcb4af9_2cfb_408d_804f_62bed55f440e </ci>
                  </apply>
                </apply>
              </apply>
            </apply>
          </math>
        </kineticLaw>
      </reaction>
      <reaction id="mwcd99f79e_bad2_48c3_a373_4d94d6d5508d" reversible="false" fast="false">
        <listOfReactants>
          <speciesReference species="mw47799661_034e_42f5_80c8_346864b1f1be" stoichiometry="1"/>
        </listOfReactants>
        <listOfProducts>
          <speciesReference species="mw60cf275a_0f7a_4842_a14e_de4164e8b349" stoichiometry="1"/>
          <speciesReference species="mw47799661_034e_42f5_80c8_346864b1f1be" stoichiometry="1"/>
        </listOfProducts>
        <kineticLaw>
          <math xmlns="http://www.w3.org/1998/Math/MathML">
            <apply>
              <times/>
              <ci> mw2ecb71b7_b183_4a03_9b22_bc82314f7399 </ci>
              <ci> mw47799661_034e_42f5_80c8_346864b1f1be </ci>
              <apply>
                <divide/>
                <ci> mw1dc8fe89_2837_4977_bb6e_3d3122550e6a </ci>
                <ci> mw08daf93e_a186_413b_953e_7a7c9ac18c46 </ci>
              </apply>
            </apply>
          </math>
        </kineticLaw>
      </reaction>
      <reaction id="mwf15231a0_89f6_4c71_a566_fdbe3fc3cba5" reversible="false" fast="false">
        <listOfReactants>
          <speciesReference species="mw47799661_034e_42f5_80c8_346864b1f1be" stoichiometry="1"/>
        </listOfReactants>
        <listOfProducts>
          <speciesReference species="mwc7b4309f_1c48_41ab_83c3_201eef898f29" stoichiometry="1"/>
          <speciesReference species="mw47799661_034e_42f5_80c8_346864b1f1be" stoichiometry="1"/>
        </listOfProducts>
        <kineticLaw>
          <math xmlns="http://www.w3.org/1998/Math/MathML">
            <apply>
              <times/>
              <ci> mw2ecb71b7_b183_4a03_9b22_bc82314f7399 </ci>
              <ci> mw47799661_034e_42f5_80c8_346864b1f1be </ci>
              <apply>
                <divide/>
                <ci> mwe6f1023c_65a8_4ab3_a458_aa977da11925 </ci>
                <ci> mw08daf93e_a186_413b_953e_7a7c9ac18c46 </ci>
              </apply>
            </apply>
          </math>
        </kineticLaw>
      </reaction>
      <reaction id="mwc66c567d_6df9_4281_94c7_60b9e39a3b7e" reversible="false" fast="false">
        <listOfReactants>
          <speciesReference species="mw47799661_034e_42f5_80c8_346864b1f1be" stoichiometry="1"/>
        </listOfReactants>
        <listOfProducts>
[truncated: 440,425 more chars]
